# Supplementary material for: Identification of stable QTLs for vegetative and reproductive traits in the microvine (Vitis vinifera L.) using the 18 K Infinium chip
Source: BMC Plant Biol. 2015 Aug 19;15:205. doi: 10.1186/s12870-015-0588-0 (PMC4539925; doi:10.1186/s12870-015-0588-0)
Supplement: Additional file 3: Table S1. — Correlation (Spearman coefficient) between environments. Suffixes G, F.1, F.2, cool and hot stand for greenhouse, first replicate, second replicate, cool and hot treatments during experiments in growth rooms, respectively. (XLSX 19 kb) [file 12870_2015_588_MOESM3_ESM.xlsx]

## Sheet: Feuil1
Table S1: Correlation (Spearman coefficient) between environments. Suffixes G, F.1, F.2, cool and hot stand for greenhouse, first replicate, second replicate, cool and hot treatments during experiments in growth rooms, respectively.
> 0,4
> 0,6
	ASuKG2013.cool	ASuKG2013.F.1	ASuKG2013.F.2	ASuKG2013.hot
ASuKG2012.F.1	0.06	0.25	0.15	0.13
ASuKG2013.cool		0.19	0.19	0.33
ASuKG2013.F.1			0.57	0.01
ASuKG2013.F.2				-0.1
	ASuKM2013.F.1	ASuKM2013.F.2
ASuKM2012.F.1	0.21	0.07
ASuKM2013.F.1		0.39
	BB2012.F.2	BB2013.F.1	BB2013.F.2	BB2014.F.1	BB2014.F.2
BB2012.F.1	0.82	0.21	0.12	-0.01	0
BB2012.F.2		0.09	0.16	-0.07	0.02
BB2013.F.1			0.34	0.28	0.16
BB2013.F.2				0.21	0.28
BB2014.F.1					0.55
	BWG2012.F.1	BWG2013.cool	BWG2013.F.1	BWG2013.F.2	BWG2013.hot	BWG2014.cool	BWG2014.hot
BWG2011.F.1	0.61	0.61	0.36	0.52	0.62	0.63	0.64
BWG2012.F.1		0.55	0.58	0.56	0.49	0.63	0.56
BWG2013.cool			0.5	0.6	0.79	0.56	0.62
BWG2013.F.1				0.51	0.4	0.47	0.41
BWG2013.F.2					0.6	0.49	0.54
BWG2013.hot						0.49	0.46
BWG2014.cool							0.68
	BWM2012.F.1	BWM2012.F.2	BWM2013.F.1	BWM2013.F.2
BWM2011.F.1	0.49	0.54	0.74	0.77
BWM2012.F.1		0.85	0.54	0.54
BWM2012.F.2			0.56	0.58
BWM2013.F.1				0.71
	CiG2013.cool	CiG2013.F.1	CiG2013.F.2	CiG2013.hot
CiG2012.F.1	0.32	0.43	0.29	0.17
CiG2013.cool		0.24	0.18	0.43
CiG2013.F.1			0.5	0.27
CiG2013.F.2				0.05
	CiM2013.F.1	CiM2013.F.2
CiM2012.F.1	0.3	0.19
CiM2013.F.1		0.7
	COG2013.F.1	COG2013.F.2	COG2013.hot
COG2013.cool	0.15	0.24	0.23
COG2013.F.1		0.49	0.32
COG2013.F.2			0.26
	COM2013.F.2
COM2013.F.1	0.6
	FuG2013.cool	FuG2013.F.1	FuG2013.F.2	FuG2013.hot
FuG2012.F.1	-0.04	0.21	0.08	0.11
FuG2013.cool		0.24	0.15	0.23
FuG2013.F.1			0.55	0.21
FuG2013.F.2				-0.03
	FuM2013.F.1	FuM2013.F.2
FuM2012.F.1	0.27	0.05
FuM2013.F.1		0.39
	GFG2013.cool	GFG2013.F.1	GFG2013.F.2	GFG2013.hot
GFG2012.F.1	0.2	-0.01	-0.06	0.3
GFG2013.cool		0.24	0.2	0.26
GFG2013.F.1			0.59	0.15
GFG2013.F.2				-0.11
	GFM2013.F.1	GFM2013.F.2
GFM2012.F.1	0.27	0.29
GFM2013.F.1		0.67
	GuG2013.cool	GuG2013.F.1	GuG2013.F.2	GuG2013.hot
GuG2012.F.1	0.13	0.36	0.31	0.21
GuG2013.cool		0.36	0.27	0.27
GuG2013.F.1			0.66	0.17
GuG2013.F.2				0.04
	GuM2013.F.1	GuM2013.F.2
GuM2012.F.1	0.28	0.1
GuM2013.F.1		0.41
	IL2011.G	IL2012.F.1	IL2012.F.2	IL2013.cool	IL2013.F.1	IL2013.F.2	IL2013.hot	IL2014.cool	IL2014.hot
IL2011.F.1	0.45	0.41	0.56	0.22	0.52	0.42	0.3	0.31	0.53
IL2011.G		0.32	0.27	0.35	0.4	0.35	0.4	0.24	0.39
IL2012.F.1			0.26	0.31	0.19	0.18	0.36	0.17	0.14
IL2012.F.2				0.17	0.43	0.46	0.15	0.14	0.26
IL2013.cool					0.24	0.13	0.66	0.23	0.36
IL2013.F.1						0.57	0.25	0.19	0.48
IL2013.F.2							0.28	0.24	0.54
IL2013.hot								0.38	0.44
IL2014.cool									0.32
	KG2011.G	KG2012.F.1	KG2013.cool	KG2013.F.1	KG2013.F.2	KG2013.hot
KG2011.F.1	0.34	0.17	0.4	-0.09	0.16	0.45
KG2011.G		0.27	0.07	0.29	0.07	0.2
KG2012.F.1			0.27	0.17	0.11	0.27
KG2013.cool				0.22	0.3	0.55
KG2013.F.1					0.33	0.11
KG2013.F.2						0.21
	KM2013.F.1	KM2013.F.2
KM2012.F.1	0.29	0.33
KM2013.F.1		0.51
	LDM2011.G	LDM2013.cool	LDM2013.F.1	LDM2013.F.2	LDM2013.hot	LDM2014.cool	LDM2014.hot
LDM2011.F.1	0.37	0.13	0.29	0.3	-0.04	0.43	0.22
LDM2011.G		-0.05	0.21	0.23	-0.01	0.04	0.11
LDM2013.cool			-0.06	-0.02	0.16	-0.01	-0.03
LDM2013.F.1				0.15	0.03	0.25	0.06
LDM2013.F.2					0.18	0.13	0.23
LDM2013.hot						0.01	0.02
LDM2014.cool							0.18
	LER2012.F.1	LER2012.F.2	LER2013.cool	LER2013.F.1	LER2013.F.2	LER2013.hot	LER2014.cool	LER2014.hot
LER2011.G	0.1	0.17	0.13	0.1	0.1	0.28	0.18	0.35
LER2012.F.1		0.32	0.02	0.22	0.14	0.18	0.01	0.05
LER2012.F.2			0.15	0.12	0.12	0.31	0.13	0.18
LER2013.cool				0.2	0	0.42	0.28	0.22
LER2013.F.1					0.24	0.18	0.26	0.28
LER2013.F.2						0.03	0.26	0.44
LER2013.hot							0.36	0.17
LER2014.cool								0.16
	LSA2011.G	LSA2012.F.1	LSA2013.cool	LSA2013.F.1	LSA2013.F.2	LSA2013.hot	LSA2014.cool	LSA2014.hot
LSA2011.F.1	0.67	0.63	0.34	0.64	0.67	0.41	0.17	0.64
LSA2011.G		0.6	0.26	0.57	0.64	0.36	0.17	0.7
LSA2012.F.1			0.3	0.55	0.69	0.42	0.17	0.63
LSA2013.cool				0.26	0.29	0.62	0.15	0.49
LSA2013.F.1					0.64	0.29	0.15	0.61
LSA2013.F.2						0.33	0.13	0.69
LSA2013.hot							0.25	0.54
LSA2014.cool								0.34
	MaG2012.F.1	MaG2013.cool	MaG2013.F.1	MaG2013.F.2	MaG2013.hot
MaG2011.F.1	0.32	-0.01	0.27	0.31	0.1
MaG2012.F.1		0.07	0.35	0.31	0.3
MaG2013.cool			0.19	0.11	0.4
MaG2013.F.1				0.6	0.27
MaG2013.F.2					0.01
	MaM2013.F.1	MaM2013.F.2
MaM2012.F.1	0.2	0.21
MaM2013.F.1		0.62
	MOG2013.F.1	MOG2013.F.2	MOG2013.hot
MOG2013.cool	0.3	0.32	0.5
MOG2013.F.1		0.6	0.4
MOG2013.F.2			0.27
	MOM2013.F.2
MOM2013.F.1	0.63
	MTG2012.F.1	MTG2013.cool	MTG2013.F.1	MTG2013.F.2	MTG2013.hot
MTG2011.F.1	0.55	0.2	0.17	0.38	0.29
MTG2012.F.1		0.23	0.49	0.5	0.45
MTG2013.cool			0.27	0.3	0.49
MTG2013.F.1				0.59	0.37
MTG2013.F.2					0.26
	MTM2013.F.1	MTM2013.F.2
MTM2012.F.1	0.24	0.27
MTM2013.F.1		0.65
	NB2011.G	NB2012.F.1	NB2012.F.2	NB2013.cool	NB2013.F.1	NB2013.F.2	NB2013.hot	NB2014.cool	NB2014.hot
NB2011.F.1	0.39	0.26	0.31	0.48	0.48	0.51	0.32	0.23	0.34
NB2011.G		0.25	0.22	0.38	0.49	0.59	0.31	0.33	0.21
NB2012.F.1			0.84	0.1	0.29	0.33	0.18	0.16	0.19
NB2012.F.2				0.14	0.38	0.36	0.16	0.07	0.21
NB2013.cool					0.33	0.48	0.23	0.03	0.18
NB2013.F.1						0.61	0.14	0.25	0.33
NB2013.F.2							0.25	0.24	0.23
NB2013.hot								0.15	0.3
NB2014.cool									0.24
	NBI2012.F.1	NBI2012.F.2	NBI2013.F.1	NBI2013.F.2	NBI2014.F.1	NBI2014.F.2
NBI2011.F.1	0.08	0.06	-0.12	0.04	0.02	-0.05
NBI2012.F.1		0.35	0.3	0.33	-0.01	-0.24
NBI2012.F.2			0.01	0	0.04	-0.1
NBI2013.F.1				0.21	0	-0.08
NBI2013.F.2					0.05	-0.13
NBI2014.F.1						0.07
	NC2011.F.2	NC2011.G	NC2012.F.1	NC2012.F.2	NC2013.F.1	NC2013.F.2
NC2011.F.1	0.74	0.31	0.57	0.47	0.61	0.57
NC2011.F.2		0.56	0.6	0.58	0.5	0.53
NC2011.G			0.42	0.42	0.42	0.37
NC2012.F.1				0.62	0.48	0.51
NC2012.F.2					0.47	0.44
NC2013.F.1						0.59
	NS2012.F.2	NS2013.cool	NS2013.F.1	NS2013.F.2	NS2013.hot
NS2012.F.1	0.89	0.73	0.79	0.76	0.73
NS2012.F.2		0.69	0.8	0.82	0.73
NS2013.cool			0.73	0.74	0.71
NS2013.F.1				0.86	0.81
NS2013.F.2					0.81
	PBI2012.F.2	PBI2013.F.1	PBI2013.F.2	PBI2014.F.1	PBI2014.F.2
PBI2012.F.1	0.49	0.03	-0.04	0.19	0.19
PBI2012.F.2		0.05	0.41	-0.17	0.09
PBI2013.F.1			0.54	0.39	0.28
PBI2013.F.2				0.33	0.36
PBI2014.F.1					0.44
	PFV2012.F.2	PFV2013.F.1	PFV2013.F.2
PFV2012.F.1	0.44	0.61	0.41
PFV2012.F.2		0.35	0.37
PFV2013.F.1			0.67
	PIF2012.F.2	PIF2013.F.1	PIF2013.F.2
PIF2012.F.1	0.42	0.35	0.38
PIF2012.F.2		0.48	0.34
PIF2013.F.1			0.37
	SW2013.F.1	SW2013.F.2
SW2012.F.1	0.32	0.5
SW2013.F.1		0.43
	TaG2012.F.1	TaG2013.cool	ToAG2011.F.1	TaG2013.F.2	TaG2013.hot
TaG2011.F.1	0.35	0.48	0.64	0.37	0.38
TaG2012.F.1		0.65	0.1	0.39	0.52
TaG2013.cool			0.19	0.4	0.73
ToAG2011.F.1				0.16	0.06
TaG2013.F.2					0.44
	TaM2013.F.1	TaM2013.F.2
TaM2012.F.1	0.26	0.25
TaM2013.F.1		0.5
	ToAG2012.F.1	ToAG2013.cool	ToAG2013.F.1	ToAG2013.F.2	ToAG2013.hot
ToAG2011.F.1	0.3	0.05	0.23	0.32	0.12
ToAG2012.F.1		0.09	0.28	0.22	0.21
ToAG2013.cool			0.23	0.13	0.41
ToAG2013.F.1				0.6	0.2
ToAG2013.F.2					0.03
	ToAM2013.F.1	ToAM2013.F.2
ToAM2012.F.1	0.14	0.13
ToAM2013.F.1		0.54
	TOG2013.F.1	TOG2013.F.2	TOG2013.hot
TOG2013.cool	0.29	0.29	0.48
TOG2013.F.1		0.46	0.29
TOG2013.F.2			0.26
	TOM2013.F.2
TOM2013.F.1	0.48
	ToSG2013.cool	ToSG2013.F.1	ToSG2013.F.2	ToSG2013.hot
ToSG2012.F.1	0.02	0.28	0.23	0.14
ToSG2013.cool		0.32	0.23	0.26
ToSG2013.F.1			0.61	0.19
ToSG2013.F.2				0.02
	ToSM2013.F.1	ToSM2013.F.2
ToSM2012.F.1	0.25	0.11
ToSM2013.F.1		0.39
