# Supplementary material for: Identification of stable QTLs for vegetative and reproductive traits in the microvine (Vitis vinifera L.) using the 18 K Infinium chip
Source: BMC Plant Biol. 2015 Aug 19;15:205. doi: 10.1186/s12870-015-0588-0 (PMC4539925; doi:10.1186/s12870-015-0588-0)
Supplement: Additional file 5: Table S2. — Genome regions not covered by genetic maps (gaps > 5 cM within linkage groups, or > 1.6 Mb at the ends of linkage groups). (XLSX 13 kb) [file 12870_2015_588_MOESM5_ESM.xlsx]

## Sheet: Feuil1
Table S2. Genome regions not covered by genetic maps (gaps > 5 cM within linkage groups, or > 1.6 Mb at the ends of linkage groups)*.
Picovine
LG	start of gap (b)	end of gap (b)	gap type	gap size (b)	Length of genome with available markers suitable for mapping (b)
1	0	5577208	> 1,6 Mb	5577208	0
1	22190393	22644187	7.8 cM	453794	0
2	0	9201855	> 1,6 Mb	9201855	1258686
3	1255784	19341862	> 1,6 Mb	18086078	995590
4	20029380	23867706	> 1,6 Mb	3838326	0
5	7191560	17296895	21 cM	10105335	0
6	0	13574297	> 1,6 Mb	13574297	0
7	0	21026613	> 1,6 Mb	21026613	795057
8	9830817	17528603	37.6 cM	7697786	0
9	0	3297341	> 1,6 Mb	3297341	0
9	9827954	13554129	5.4 cM	3726175	817191
9	20056555	23006712	> 1,6 Mb	2950157	0
12	0	5597636	> 1,6 Mb	5597636	0
12	18281945	22702307	> 1,6 Mb	4420362	0
13	0	2879235	> 1,6 Mb	2879235	0
13	> 19076358	24396255	> 1,6 Mb	< 5319897	0
14	0	21855614	> 1,6 Mb	21855614	0
14	24726832	30274277	> 1,6 Mb	5547445	0
15	0	15397492	> 1,6 Mb	15397492	0
17	0	4749569	> 1,6 Mb	4749569	0
17	7109915	17126926	> 1,6 Mb	10017011	1842801
18	0	11210790	> 1,6 Mb	11210790	0
18	> 20782894	24921940	10.1 cM	< 4139046	1749360
19	0	1859983	> 1,6 Mb	1859983	0
19	10548231	24021853	> 1,6 Mb	13473622	0
Total				209148266	7458685
Ugni Blanc flb
LG	start of gap (b)	end of gap (b)	gap type	gap size (b)	Length of genome with available markers suitable for mapping (b)
2	3111428	5662969	21.9 cM	2551541	0
2	14053110	18779844	> 1,6 Mb	4726734	0
3	> 11672220	15086488	5.4 cM	< 3414268	0
4	4247887	5150840	5.4 cM	902953	902953
4	5387375	8881444	8.5 cM	3494069	0
4	16706884	17625826	5.9 cM	918942	918942
5	4424256	5284550	5.8 cM	860294	860294
5	5638179	7803749	6.9 cM	2165570	0
5	13562545	20121288	21.9 cM	6558743	0
6	8872842	9238196	5.6 cM	365354	0
7	?	?	5.4 cM		0	Only SNPs on 7_random and Un are mapped in this region
9	13759734	20411010	7.8 cM	6651276	0
11	603551	2466738	7.8 cM	1863187	0
11	3079313	3781637	8.9 cM	702324	702324
11	6242067	7845154	9.3 cM	1603087	0
11	13427136	17710544	14.1 cM	4283408	0
11	18295660	18898859	5.4 cM	603199	603199
13	5596117	6165694	5.7 cM	569577	569577
15	150741	9668745	12.7 cM	9518004	0
15	18150736	20304914	> 1,6 Mb	2154178	0
16	17780135	18714704	5.1 cM	934569	934569
17	4924050	5541199	5.8 cM	617149	617149
17	14593531	17126926	> 1,6 Mb	2533395	978576
19	10529280	18834284	5.3 cM	8305004	0
Total				68892527	7087583
* on genome reference sequence 12X.V0, considering that the 480 Mb of the whole genome correspond to about 1500 cM.
Mb: megabase; base
