# Supplementary material for: Identification of stable QTLs for vegetative and reproductive traits in the microvine (Vitis vinifera L.) using the 18 K Infinium chip
Source: BMC Plant Biol. 2015 Aug 19;15:205. doi: 10.1186/s12870-015-0588-0 (PMC4539925; doi:10.1186/s12870-015-0588-0)
Supplement: Additional file 7: Table S3. — All significant quantitative trait loci (QTL) detected. (XLSX 20 kb) [file 12870_2015_588_MOESM7_ESM.xlsx]

## Sheet: Feuil3
Table S3. All significant quantitative trait loci (QTL) detected.
	Trait	Year	Growth condition*	Genetic map	Linkage group	QTL peak position (cM)	Interval position (cM)	LOD	% of variance
Vegetative traits	IL	14	hot	Picovine	5	14.8	14-47	5.9	18
	IL	13	cool	Ugni Blanc flb	5	77.0	73-77.7	3.5	12
	IL	14	hot	Ugni Blanc flb	10	59.7	53-62	3.7	13
	PHY	12	outdoors	Picovine	1	4.0	3.1-10	171.1$	83
	PHY	14	hot	Ugni Blanc flb	3	38.0	34.3-43	4.1	10
	PHY	12	outdoors	Ugni Blanc flb	4	63.9	62-67.7	7.7	24
	PHY	13	hot	Ugni Blanc flb	5	76.1	42-77.7	3.7	13
	PHY	13	diff	Ugni Blanc flb	6	9.3	4.7-14	3.4	14
	PHY	14	hot	Ugni Blanc flb	7	46.5	42-51	4.3	10
	PHY	14	hot	Ugni Blanc flb	8	57.0	49-63	3.4	8
	PHY	13	outdoors	Ugni Blanc flb	10	3.0	2-3.8	102.4$	89
	PHY	12	outdoors	Picovine	13	13.0	11-13.9	169.3$	77
	PHY	13	outdoors	Picovine	16	10.1	8.5-15.5	3.7	11
	PHY	13	outdoors	Ugni Blanc flb	18	28.2	28-30	85	46
	PHY	14	hot	Ugni Blanc flb	19	58.4	48-62	3.4	8
	LA	11	greenhouse	Ugni Blanc flb	3	22.0	11-36	4.1	11
	LA	12	outdoors	Ugni Blanc flb	4	70.9	50-80.1	3	10
	LA	11	outdoors	Ugni Blanc flb	4	72.4	69.3-80.1	3.6	17
	LA	14	hot	Ugni Blanc flb	4	72.4	69.3-77	4.8	16
	LA	11	greenhouse	Ugni Blanc flb	4	77.1	69-80.1	5.1	14
	LA	11	greenhouse	Ugni Blanc flb	10	61.0	43-67.4	4	10
	LA	11	greenhouse	Ugni Blanc flb	17	32.6	19-37	4.2	11
	LA	13	hot	Picovine	19	30.9	26.2-30.9	2.9	10
	LA	14	hot	Picovine	19	30.9	25.5-30.9	3.5	12
Inflorescence and berry traits	PFV	13	outdoors	Picovine	16	19.0	05-24	3.6	14
	PIF	13	outdoors	Ugni Blanc flb	1	76.4	63.2-77.2	3.2	12
	BWG	13	hot	Ugni Blanc flb	7	39.0	33.3-49	4.7	25
	BWG	14	cool	Ugni Blanc flb	7	46.0	43-49.6	13.1	43
	BWG	13	cool	Ugni Blanc flb	7	46.5	44.2-48	7	37
	BWG	13	outdoors	Ugni Blanc flb	7	48.0	45-52	7.4	26
	BWG	14	hot	Ugni Blanc flb	7	48.0	45-53	12.1	44
	BWG	11	outdoors	Ugni Blanc flb	7	50.0	45-53.5	6.6	33
	BWG	12	outdoors	Ugni Blanc flb	7	51.0	46.5-60	6.6	28
	BWM	12	outdoors	Ugni Blanc flb	1	69.4	66-76	3.1	14
	BWM	13	outdoors	Ugni Blanc flb	7	16.0	1-19	5.4	11
	BWM	11	outdoors	Ugni Blanc flb	7	48.0	45-53	9.9	42
	BWM	13	outdoors	Ugni Blanc flb	7	51.0	47-56	7.6	17
	BWM	13	outdoors	Ugni Blanc flb	8	75.1	72.5-78.6	4.1	9
	BWM	13	outdoors	Ugni Blanc flb	10	61.5	59-64	5.3	11
	NB	13	cool	Ugni Blanc flb	1	55.0	48-62	4.7	7
	NB	13	cool	Ugni Blanc flb	3	15.0	13-23.8	11.2	21
	NB	13	cool	Picovine	4	43.0	41-44	5.1	28
	NB	14	hot	Ugni Blanc flb	7	47.0	42-66	4.9	20
	NB	14	cool	Ugni Blanc flb	7	51.2	42-64.4	4.7	18
	NB	11	outdoors	Ugni Blanc flb	7	72.9	61-75	5	24
	NB	13	outdoors	Ugni Blanc flb	7	72.9	68-77	5.6	18
	NB	13	cool	Ugni Blanc flb	8	46.0	43-49	5.8	9
	NB	12	outdoors	Picovine	12	14.0	7.0-17.5	3.3	14
	NB	11	greenhouse	Picovine	14	3.2	0-6.7	4.7	23
	NB	13	hot	Ugni Blanc flb	14	53.7	46-59.4	3.2	18
	NB	13	outdoors	Ugni Blanc flb	14	59.3	55.6-63	4.3	13
	NB	13	cool	Ugni Blanc flb	16	30.0	28.7-39	8.8	15
	NB	13	cool	Ugni Blanc flb	19	38.9	38.1-41	17.9	43
	NS	13	hot	Ugni Blanc flb	7	48.0	46-51	16.2	63
	NS	13	cool	Ugni Blanc flb	7	49.0	46-53	9.9	48
	NS	13	outdoors	Ugni Blanc flb	7	51.0	50-52.7	35.2	76
	NS	12	outdoors	Ugni Blanc flb	7	52.0	50-53.5	25.3	71
	NC	12	outdoors	Picovine	2	1.0	0-3.3	2.9	14
	NC	12	outdoors	Ugni Blanc flb	7	52.7	49.2-54.4	4.1	20
	NC	13	outdoors	Ugni Blanc flb	7	52.7	49.2-73	3.3	13
	NC	11	outdoors	Ugni Blanc flb	7	57.1	51-63	5.2	25
Berry acid content traits	TaG	13	diff	Ugni Blanc flb	2	38.7	33-39.6	4.1	7
	TaG	13	hot	Ugni Blanc flb	4	41.3	40-45	7.6	31
	TaG	11	outdoors	Ugni Blanc flb	4	41.5	41-49	7.6	33
	TaG	12	outdoors	Ugni Blanc flb	4	47.6	44.1-51	3.8	12
	TaG	13	cool	Ugni Blanc flb	7	41.0	20.1-51	7	35
	TaG	13	hot	Ugni Blanc flb	7	42.0	32-49	5.3	20
	TaG	13	outdoors	Ugni Blanc flb	7	49.2	35.1-52.7	3	12
	TaG	12	outdoors	Ugni Blanc flb	7	54.4	44-57	8.1	29
	TaG	13	diff	Ugni Blanc flb	8	24.1	23-25.8	18.1	57
	TaG	13	diff	Ugni Blanc flb	9	22.8	16.7-24.5	4	7
	TaG	11	outdoors	Ugni Blanc flb	12	0.8	0-4	7.6	33
	TaG	13	cool	Ugni Blanc flb	13	67.0	57-70	3.3	14
	TaG	13	cool	Picovine	14	3.0	0-6.7	3.6	16
	TaG	13	diff	Picovine	17	5.2	5-6	15.7	70
	TaG	13	cool	Picovine	19	1.0	0-7.9	3.8	17
	TOG	13	cool	Ugni Blanc flb	7	43.0	37.7-49	5	30
	TOG	13	outdoors	Ugni Blanc flb	7	49.0	43-52	3.8	14
	TOG	13	hot	Ugni Blanc flb	7	60.0	47-65	4.3	25
	TOM	13	outdoors	Ugni Blanc flb	7	50.0	44-65	3.5	14
	MaG	13	cool	Ugni Blanc flb	6	70.3	65.1-73	3.2	21
	MaG	11	outdoors	Ugni Blanc flb	17	14.9	8-22.3	3.3	18
	MOG	13	cool	Ugni Blanc flb	7	44.0	37.7-49	4.8	29
	MOG	13	outdoors	Ugni Blanc flb	7	49.0	43-52	3.5	14
	MOG	13	hot	Ugni Blanc flb	7	61.0	48-64.1	4.3	25
	MOM	13	outdoors	Ugni Blanc flb	4	69.6	64-71.4	3	11
	MOM	13	outdoors	Ugni Blanc flb	7	54.0	44-66	3.7	13
	CiG	13	cool	Ugni Blanc flb	7	43.0	36-49.2	3.1	20
	CiM	13	outdoors	Ugni Blanc flb	19	25.5	20-40	3.5	13
	COG	13	outdoors	Ugni Blanc flb	7	49.0	43-52	3.8	14
	COM	13	outdoors	Ugni Blanc flb	7	50.0	44-65	3.5	14
	MTG	13	cool	Ugni Blanc flb	7	43.0	37.7-49	5.1	31
	MTG	13	outdoors	Ugni Blanc flb	7	49.0	43-52	3.3	13
	MTG	12	outdoors	Ugni Blanc flb	7	54.4	49.2-57	7.6	32
	MTG	11	outdoors	Ugni Blanc flb	7	57.1	42-66	4.7	25
	MTG	13	hot	Ugni Blanc flb	7	61.0	47-65	4.3	25
	MTM	13	outdoors	Ugni Blanc flb	7	49.0	44-56	3.6	15
	ToAG	12	outdoors	Picovine	5	11.3	0-17.8	3.4	6
	ToAG	13	outdoors	Picovine	5	0	0-18.8	3.1	12
	ToAG	11	outdoors	Ugni Blanc flb	17	13.0	8-22	3	17
Berry sugar and potassium content traits	GFM	13	outdoors	Ugni Blanc flb	7	93.0	85-105.5	3.7	13
	GFM	13	outdoors	Ugni Blanc flb	17	34.2	29.8-37.7	4.1	14
	ToSG	13	cool	Ugni Blanc flb	8	53.1	52.3-58	2.9	15
	ToSG	13	cool	Picovine	16	35.3	31-54.1	3.3	18
	ToSG	13	outdoors	Ugni Blanc flb	19	25.5	22-55	3.7	14
	ToSM	12	outdoors	Ugni Blanc flb	2	3.0	0-6	3	14
	KG	13	diff	Picovine	1	30.0	11.4-35.3	3	18
	KG	13	hot	Picovine	1	30.0	11.4-35.3	3	18
	KG	12	outdoors	Ugni Blanc flb	7	57.0	45-62	3.7	17
	KG	13	diff	Ugni Blanc flb	14	61.0	59-63.4	7.2	40
	KG	11	greenhouse	Ugni Blanc flb	14	63.9	44.5-74.5	3.3	18
	KM	12	outdoors	Ugni Blanc flb	8	78.6	75.1-78.6	3.7	17
	ASKG	12	outdoors	Ugni Blanc flb	10	56.2	44-65	2.9	14
	ASKG	13	outdoors	Ugni Blanc flb	19	25.5	20-40	3.5	14
* "hot" and "cool" growth conditions correspond to the two thermal conditions in controlled growth chambers during the thermal stress experiments and "diff" corresponds to the value of the difference between the two thermal conditions, expressed in percentage of the "cool" condition.
$ such large LOD values are most probably artifactual, but we did not find the cause for these.
IL: Internode length; PHY: Phyllochron; LA: Leaf area; PFV: Period from 50% flowering to 50% véraison; PIF: Period from inflorescence appearance to 50% flowering;
BWG: Berry weight at green lag phase; BWM: Berry weight at maturity; NB: Number of berries per cluster at maturity; NS: Number of seeds per berry at maturity;
NC: Number of clusters per ten phytomers at maturity; TaG: Tartrate at green lag phase; TOG: Tartrate/total acids ratio at green lag phase;
TOM: Tartrate/total acids ratio at maturity; MaG: Malate at green lag phase; MOG: Malate/total acids ratio at green lag phase; MOM: Malate/total acids ratio at maturity;
CiG: Citrate at green lag phase; CiM: Malate at maturity; COG: Citrate/total acids ratio at green lag phase; COM: Citrate/total acids ratio at maturity;
MTG: Malate/tartrate ratio at green lag phase; MTM: Malate/tartrate ratio at maturity; ToAG: Total acids at green lag phase; GFM: Glucose/fructose ratio at maturity;
ToSG: Total sugars at green lag phase; ToSM: Total sugars at maturity; KG: Potassium at green lag phase; KM: Potassium at maturity
ASKG: Total acids + total sugars + potassium at green lag phase
