# Supplementary material for: Identification of stable QTLs for vegetative and reproductive traits in the microvine (Vitis vinifera L.) using the 18 K Infinium chip
Source: BMC Plant Biol. 2015 Aug 19;15:205. doi: 10.1186/s12870-015-0588-0 (PMC4539925; doi:10.1186/s12870-015-0588-0)
Supplement: Additional file 8: Table S4. — List of the biological functions most probably related to the mapped QTLs. (XLSX 10 kb) [file 12870_2015_588_MOESM8_ESM.xlsx]

## Sheet: Feuil1
Table S4. List of the biological functions most probably related to the mapped QTLs.
Berry weight at green lag phase	Berry weight at maturity	Leaf area	Number of berries per cluster
Cell replication	Cell wall modifications	Leaf morphogenesis	Flower morphogenesis
Cell wall modifications	Water transport	Cell replication	Hormonal regulation
Water transport	Primary metabolism	Cell wall modifications	Transcription factors
Primary metabolism	Hormonal regulation	Water transport
Hormonal regulation	Transcription factors	Hormonal regulation
Transcription factors		Transcription factors
Number of clusters per plant	Number of seeds per berry	Organic acid content at green lag phase
Conversion inflorescence vs tendril	Embryo and seed development	Vacuolar and membrane transport
Hormonal regulation	Hormonal regulation	Primary metabolism
Transcription factors	Transcription factors	Transcription factors
