# Supplementary material for: Identification of stable QTLs for vegetative and reproductive traits in the microvine (Vitis vinifera L.) using the 18 K Infinium chip
Source: BMC Plant Biol. 2015 Aug 19;15:205. doi: 10.1186/s12870-015-0588-0 (PMC4539925; doi:10.1186/s12870-015-0588-0)
Supplement: Additional file 9: Table S5. — Physical localization and expression in different organs of the functional candidate genes potentially involved in the repeated QTLs identified. (XLSX 90 kb) [file 12870_2015_588_MOESM9_ESM.xlsx]

## Sheet: LA_chr4
Table S5. Colocalized functional candidate genes potentially involved in the QTL of leaf area on LG 4, and their expression in different organs of grapevine.
Gene ID							Pattern of gene expression from Fasoli et al. [120]
CRIBI annotation	NCBI annotation		Chromosome	Start position	Stop position	Process	Flower	Bud	Root	Leaf	Carpel	Pollen	Rachis	Seed	Stem	Tendril	Berry green lag phase	Berry maturity stage
	XM_002265634.2		4	20485345	20487636	Cell replication
VIT_204s0023g03720			4	20627473	20629199	Cell replication	yes	yes	yes	yes	yes	yes	yes	yes	yes	yes	yes	yes
VIT_204s0023g03740			4	20645759	20648148	Cell replication	yes	yes	yes	yes	yes	yes	yes	yes	yes	yes	yes
VIT_204s0023g03770	XM_002264932.2		4	20658435	20660036	Cell replication	yes	yes	yes	yes	yes	yes	yes	yes	yes	yes	yes	yes
VIT_204s0023g03780			4	20665440	20673221	Cell replication	yes	yes	yes	yes	yes	yes	yes	yes	yes	yes	yes	yes
VIT_204s0023g03860			4	20716821	20721632	Cell replication	yes	yes	yes	yes	yes	yes	yes	yes	yes	yes	yes	yes
VIT_204s0210g00200	XM_002263370.2		4	21407481	21423772	Cell replication	yes	yes	yes	yes	yes	yes	yes	yes	yes	yes	yes	yes
VIT_204s0044g00170			4	21714055	21724987	Cell replication	yes	yes	yes	yes	yes	yes	yes	yes	yes	yes	yes	yes
VIT_204s0044g00560	XM_003631870.1	XM_002282570.1	4	22240284	22240708	Cell replication	yes	yes	yes	yes	yes	yes	yes	yes	yes	yes	yes	yes
VIT_204s0044g00850			4	22837599	22841908	Cell replication	yes	yes	yes	yes	yes	yes	yes	yes	yes	yes	yes	yes
VIT_204s0044g00860			4	22849422	22878614	Cell replication	yes	yes			yes	yes	yes	yes		yes	yes	yes
	XM_002275497.1		4	22849470	22878610	Cell replication
VIT_204s0044g00940			4	23070083	23071228	Cell replication	yes	yes			yes	yes	yes	yes		yes		yes
	XM_002281738.1		4	23070248	23095815	Cell replication	yes		yes	yes				yes
VIT_204s0044g00950			4	23094678	23096025	Cell replication	yes	yes			yes	yes	yes	yes		yes	yes	yes
VIT_204s0044g01180	XM_002274694.1		4	23407376	23434441	Cell replication	yes	yes	yes	yes	yes	yes	yes	yes	yes	yes	yes	yes
	XM_002274272.2		4	23665084	23672881	Cell replication	yes			yes				yes			yes
	XM_002265128.2		4	20488553	20489843	Cell wall modification	yes		yes	yes
VIT_204s0023g03600			4	20491872	20495292	Cell wall modification	yes	yes	yes	yes	yes	yes	yes	yes	yes	yes	yes	yes
VIT_204s0023g03590	XM_002264973.2		4	20492542	20494042	Cell wall modification		yes	yes			yes	yes	yes		yes		yes
VIT_204s0023g03850			4	20708186	20709311	Cell wall modification
VIT_200s0264g00030	XM_002263301.2		4	21148594	21157045	Cell wall modification	yes	yes	yes	yes	yes	yes	yes	yes	yes	yes	yes	yes
	XM_003635117.1		4	21171454	21173626	Cell wall modification
VIT_204s0044g00580	XM_002282480.2		4	22271016	22275116	Cell wall modification	yes	yes	yes	yes	yes	yes	yes	yes	yes	yes	yes	yes
VIT_204s0044g00760			4	22725876	22726424	Cell wall modification
VIT_204s0044g00770			4	22726860	22728685	Cell wall modification	yes	yes		yes			yes	yes				yes
VIT_204s0044g00790			4	22768479	22769252	Cell wall modification	yes	yes		yes			yes	yes			yes	yes
VIT_204s0044g00990			4	23127830	23132340	Cell wall modification	yes	yes	yes		yes		yes	yes	yes	yes	yes	yes
VIT_204s0044g01000			4	23133423	23136938	Cell wall modification	yes	yes	yes	yes	yes	yes	yes	yes	yes	yes	yes	yes
VIT_204s0044g01010			4	23139478	23142290	Cell wall modification
VIT_204s0044g01030	XM_002275182.2		4	23156916	23159011	Cell wall modification	yes	yes			yes	yes		yes		yes	yes
VIT_204s0044g01280	XM_002274301.1		4	23619977	23628892	Cell wall modification	yes	yes	yes	yes	yes	yes	yes	yes	yes	yes	yes	yes
VIT_204s0044g01470	XM_002262641.2		4	23838754	23841666	Cell wall modification	yes	yes			yes	yes
VIT_204s0023g03620	XM_002264522.1		4	20514328	20530345	Hormonal regulation	yes	yes	yes	yes	yes	yes	yes	yes	yes	yes	yes	yes
VIT_204s0023g03670			4	20586647	20590492	Hormonal regulation	yes	yes	yes	yes	yes	yes	yes	yes		yes	yes	yes
VIT_204s0023g03710	XM_002263827.2		4	20618547	20619819	Hormonal regulation	yes	yes	yes	yes	yes	yes	yes	yes	yes	yes	yes	yes
VIT_204s0023g03800	XM_003631844.1		4	20677708	20678235	Hormonal regulation	yes				yes			yes			yes
VIT_204s0023g03810	XM_002263423.1		4	20682117	20685403	Hormonal regulation	yes		yes		yes		yes	yes			yes	yes
VIT_204s0044g00310	XM_002272081.1		4	21856371	21860611	Hormonal regulation	yes	yes	yes	yes			yes	yes	yes		yes	yes
VIT_204s0044g00320			4	21861177	21864763	Hormonal regulation	yes	yes	yes	yes	yes		yes	yes	yes	yes	yes	yes
VIT_204s0044g00330	XM_002271924.1		4	21895435	21897817	Hormonal regulation
VIT_204s0044g00350	XM_003631873.1		4	21919033	21919964	Hormonal regulation												yes
VIT_204s0044g00360	XM_002271796.1		4	21931432	21933778	Hormonal regulation	yes						yes				yes	yes
VIT_204s0044g00370	XM_002271695.2		4	21940260	21942393	Hormonal regulation												yes
VIT_204s0044g00380	XM_002271661.1		4	21963942	21971108	Hormonal regulation	yes	yes			yes		yes	yes			yes	yes
VIT_204s0044g00390	XM_003631885.1		4	21973574	21985648	Hormonal regulation											yes
VIT_204s0044g00400			4	21986002	21988467	Hormonal regulation
	XM_002271559.2		4	21996737	22001430	Hormonal regulation
VIT_204s0044g00420	XM_002277172.1		4	22007725	22016574	Hormonal regulation							yes				yes	yes
VIT_204s0044g00430	XM_002277153.2		4	22022813	22023931	Hormonal regulation								yes
	XM_002277111.1		4	22042652	22047358	Hormonal regulation
VIT_204s0044g00450			4	22069358	22070016	Hormonal regulation
VIT_204s0044g00455			4	22073190	22074687	Hormonal regulation
VIT_204s0044g00460	XM_002277065.1		4	22078447	22081783	Hormonal regulation	yes					yes						yes
	XM_002277023.1		4	22083661	22086771	Hormonal regulation
VIT_204s0044g00480			4	22085432	22086771	Hormonal regulation	yes				yes	yes		yes				yes
	XM_002276986.1		4	22088296	22091309	Hormonal regulation
VIT_204s0044g00483			4	22088347	22091309	Hormonal regulation
VIT_204s0044g00570			4	22260304	22260553	Hormonal regulation
VIT_200s0349g00050			4	20825844	20826798	Transcription factors	yes	yes		yes			yes	yes	yes	yes	yes
	XM_003635211.1		4	20825844	20826957	Transcription factors
VIT_204s0210g00170	XM_002266596.2		4	21380214	21382346	Transcription factors	yes	yes	yes		yes		yes	yes		yes	yes	yes
VIT_204s0044g00060			4	21582222	21586065	Transcription factors	yes	yes			yes		yes	yes		yes
VIT_204s0044g00110			4	21645625	21647068	Transcription factors	yes	yes	yes	yes	yes	yes	yes	yes	yes	yes	yes	yes
VIT_204s0044g00150	XM_002279906.1		4	21687571	21691594	Transcription factors	yes	yes	yes	yes	yes	yes	yes	yes	yes	yes	yes	yes
VIT_204s0044g00160	XM_002272827.1		4	21705243	21709188	Transcription factors	yes	yes	yes	yes	yes	yes	yes	yes	yes	yes	yes	yes
VIT_204s0044g00280			4	21819520	21822891	Transcription factors	yes	yes	yes	yes	yes	yes	yes	yes	yes	yes	yes	yes
	XM_002276897.1		4	22160140	22162105	Transcription factors	yes
VIT_204s0044g00620			4	22393172	22394627	Transcription factors			yes					yes
VIT_204s0044g01220	XM_002274414.2		4	23550149	23557501	Transcription factors	yes	yes	yes	yes	yes	yes	yes	yes	yes	yes	yes	yes
VIT_204s0044g01370	XM_003631880.1		4	23746407	23750709	Transcription factors		yes	yes			yes	yes	yes
VIT_204s0044g01500	XM_002264858.2		4	23912512	23913679	Transcription factors	yes						yes		yes			yes
VIT_204s0008g00150			4	20868023	20869336	Leaf morphogenesis	yes	yes			yes		yes	yes
	XM_002269566.2		4	20868023	20869336	Leaf morphogenesis	yes		yes	yes
VIT_204s0044g00014			4	21495923	21496553	Leaf morphogenesis
VIT_204s0044g00305			4	21848166	21849919	Leaf morphogenesis
VIT_204s0044g01090			4	23255195	23263204	Leaf morphogenesis	yes	yes	yes	yes	yes	yes	yes	yes	yes	yes	yes	yes
The genes expressed in at least one of the following organs were considered as the most probable candidate genes: leaf.

## Sheet: LA_chr19
Table S2. Colocalized functional candidate genes potentially involved in the QTL of leaf area on LG 19, and their expression in different organs of grapevine.
Gene ID							Pattern of gene expression from Fasoli et al. [120]
CRIBI annotation	NCBI annotation		Chromosome	Start position	Stop position	Process	Flower	Bud	Root	Leaf	Carpel	Pollen	Rachis	Seed	Stem	Tendril	Berry green lag phase	Berry maturity stage
VIT_219s0014g01780			19	1945048	1947797	Transcription factor	yes	yes	yes		yes	yes	yes	yes		yes	yes	yes
VIT_219s0014g01840	XM_003634590.1		19	2025039	2028509	Transcription factor	yes	yes	yes	yes	yes	yes	yes	yes	yes	yes	yes	yes
VIT_219s0014g01870	XM_002285227.2	XM_002285225.2	19	2061505	2065132	Transcription factor	yes	yes	yes	yes	yes	yes	yes	yes	yes	yes	yes	yes
VIT_219s0014g01880			19	2065583	2074617	Transcription factor	yes	yes	yes	yes	yes	yes	yes	yes	yes	yes	yes	yes
VIT_219s0014g02110			19	2271336	2272216	Transcription factor			yes
	XM_002282646.1		19	2271566	2272052	Transcription factor
VIT_219s0014g02140	XM_002282639.2		19	2291697	2293527	Transcription factor	yes	yes			yes		yes	yes		yes	yes	yes
VIT_219s0014g02350	XM_002282562.2		19	2484255	2485739	Transcription factor	yes	yes		yes	yes	yes	yes	yes		yes	yes	yes
VIT_219s0014g03560			19	3676945	3682036	Transcription factor	yes	yes	yes	yes	yes	yes	yes	yes	yes	yes	yes	yes
VIT_219s0014g04030			19	4272270	4272875	Transcription factor	yes	yes	yes		yes	yes	yes	yes			yes	yes
VIT_219s0014g04110			19	4374556	4374938	Transcription factor	yes	yes			yes	yes	yes	yes				yes
VIT_219s0014g04130			19	4401660	4405648	Transcription factor	yes	yes	yes	yes		yes	yes	yes			yes	yes
VIT_219s0014g04150	XM_002281020.2		19	4430204	4433826	Transcription factor	yes	yes	yes	yes			yes	yes			yes	yes
VIT_219s0014g04160			19	4453704	4455546	Transcription factor	yes	yes	yes	yes	yes	yes	yes	yes	yes	yes	yes	yes
VIT_219s0014g04190			19	4497635	4501189	Transcription factor				yes
VIT_219s0014g02080			19	2237004	2251717	Cell wall modification	yes	yes	yes	yes	yes	yes	yes	yes	yes	yes	yes	yes
VIT_219s0014g02890	XM_002282229.2		19	2987719	3004049	Cell wall modification	yes	yes	yes	yes	yes	yes	yes	yes	yes	yes	yes	yes
	XM_002282205.1		19	3020073	3021255	Cell wall modification
VIT_219s0014g02910			19	3020095	3021520	Cell wall modification	yes	yes	yes		yes			yes		yes	yes
VIT_219s0014g02100	XM_002282654.2		19	2259274	2271201	Cell replication	yes	yes	yes	yes	yes		yes	yes	yes	yes	yes	yes
VIT_219s0014g02210			19	2328696	2354868	Cell replication	yes	yes	yes	yes	yes	yes	yes	yes	yes	yes	yes	yes
VIT_219s0014g02250	XM_002282582.2		19	2373057	2378503	Cell replication	yes	yes	yes	yes	yes	yes	yes	yes	yes	yes	yes	yes
VIT_219s0014g02500	XM_002282492.1		19	2599042	2605115	Cell replication	yes	yes	yes	yes	yes	yes	yes	yes	yes	yes	yes	yes
VIT_219s0014g02670	XM_002284972.1		19	2734314	2744284	Cell replication	yes	yes	yes	yes	yes	yes	yes	yes	yes	yes	yes	yes
VIT_219s0014g02820			19	2914574	2917363	Cell replication	yes	yes	yes	yes	yes	yes	yes	yes		yes	yes	yes
	XM_002284773.2		19	3256118	3262838	Cell replication	yes											yes
VIT_219s0014g03680			19	3785391	3802441	Cell replication	yes	yes	yes	yes	yes	yes	yes	yes	yes	yes	yes	yes
VIT_219s0014g03800			19	3894331	3895956	Cell replication	yes	yes	yes		yes		yes	yes	yes	yes	yes	yes
VIT_219s0014g03820			19	3913590	3915440	Cell replication	yes	yes	yes		yes	yes	yes	yes	yes	yes	yes
VIT_219s0014g03877			19	4028687	4028980	Cell replication
VIT_219s0014g03884			19	4074317	4074610	Cell replication
VIT_219s0014g02200			19	2324725	2327534	Leaf morphogenesis	yes	yes			yes		yes
	XM_002281813.2		19	3596213	3603438	Leaf morphogenesis
VIT_219s0014g03430	XM_002281824.2		19	3578441	3582080	Leaf morphogenesis	yes	yes	yes	yes	yes	yes	yes	yes	yes	yes	yes	yes
VIT_219s0014g03980			19	4210021	4210833	Leaf morphogenesis	yes	yes	yes	yes	yes		yes	yes	yes	yes	yes	yes
VIT_219s0014g03160	XM_002284733.2		19	3297768	3300798	Leaf morphogenesis	yes	yes	yes	yes	yes	yes	yes	yes	yes	yes	yes	yes
VIT_219s0014g02240	XM_002285110.2		19	2368302	2369336	Hormonal regulation	yes	yes	yes	yes	yes	yes	yes	yes	yes	yes	yes	yes
VIT_219s0014g03090			19	3265292	3267364	Hormonal regulation	yes	yes	yes		yes	yes	yes	yes	yes	yes	yes	yes
VIT_219s0014g03290	XM_002284632.2		19	3412628	3414263	Hormonal regulation	yes	yes	yes	yes	yes	yes	yes	yes	yes	yes	yes	yes
VIT_219s0014g03790	XM_002281614.1		19	3867149	3893028	Hormonal regulation	yes	yes	yes	yes	yes	yes	yes	yes	yes	yes	yes	yes
VIT_219s0014g03400	XM_003634603.1		19	3557707	3563958	Hormonal regulation	yes	yes	yes	yes	yes	yes	yes	yes	yes	yes	yes	yes
The genes expressed in at least one of the following organs were considered as the most probable candidate genes: leaf.

## Sheet: Berry_weight_QTL_chr7
Table S2. Colocalized functional candidate genes potentially involved in the berry weight QTLs at green lag phase and/or maturity on LG 7, and their expression in different organs of grapevine.
			Gene ID								Pattern of gene expression from Fasoli et al. [120]
BWG	BWM		CRIBI annotation	NCBI annotation			Chromosome	Start position	Stop position	Process	Flower	Bud	Root	Leaf	Carpel	Pollen	Rachis	Seed	Stem	Tendril	Berry green lag phase	Berry maturity stage
yes				XM_002272729.1			7	4922442	4926156	Cell replication
yes	yes		VIT_207s0005g03310	XM_002278846.2			7	6539571	6543025	Cell replication	yes	yes	yes	yes	yes	yes	yes	yes	yes	yes	yes	yes
yes	yes		VIT_207s0005g03380	XM_002278492.2			7	6636133	6649004	Cell replication	yes	yes	yes	yes	yes	yes	yes	yes	yes	yes	yes	yes
yes	yes			XM_002273036.2			7	6670411	6672085	Cell replication
yes	yes		VIT_207s0005g03520				7	6791910	6798737	Cell replication	yes	yes	yes	yes	yes	yes	yes	yes	yes	yes	yes	yes
yes	yes		VIT_207s0005g03940	XM_002271366.1			7	7348476	7353221	Cell replication		yes					yes	yes				yes
yes	yes		VIT_207s0005g04300				7	7808122	7818292	Cell replication	yes	yes	yes	yes	yes	yes	yes	yes	yes	yes	yes	yes
yes	yes		VIT_207s0005g04670	XM_002268710.2			7	8280413	8294136	Cell replication	yes	yes										yes
yes	yes		VIT_207s0005g04680				7	8294136	8298761	Cell replication	yes	yes	yes	yes	yes	yes	yes	yes	yes	yes	yes	yes
yes	yes			XM_003632346.1			7	8298324	8300190	Cell replication
yes	yes		VIT_207s0005g04830				7	8469905	8470385	Cell replication
yes	yes		VIT_207s0005g04840	XM_002267794.1			7	8487801	8488839	Cell replication
yes	yes		VIT_207s0005g05620	XM_003632387.1	XM_002265676.1		7	10164758	10170625	Cell replication	yes	yes	yes	yes	yes	yes	yes	yes	yes	yes	yes	yes
yes	yes		VIT_207s0005g05660	XM_002265611.2			7	10278547	10282439	Cell replication	yes	yes	yes	yes	yes	yes	yes	yes	yes	yes	yes	yes
yes	yes		VIT_207s0005g06044				7	11166471	11166960	Cell replication
yes	yes		VIT_207s0005g06046				7	11167589	11168036	Cell replication
yes	yes		VIT_207s0005g06340	XM_003632322.1			7	11843274	11846991	Cell replication	yes	yes	yes	yes	yes	yes	yes	yes	yes	yes	yes	yes
yes	yes		VIT_207s0005g06360	XM_002266050.2			7	11860699	11878542	Cell replication	yes	yes	yes	yes	yes	yes	yes	yes	yes	yes	yes	yes
yes	yes		VIT_207s0005g06480				7	12092152	12163547	Cell replication	yes	yes	yes	yes	yes	yes	yes	yes	yes	yes	yes	yes
yes	yes		VIT_207s0005g06490	XM_002267455.2			7	12170369	12173961	Cell replication	yes	yes	yes	yes	yes	yes	yes	yes	yes	yes	yes	yes
yes	yes		VIT_200s0184g00040				7	14454681	14461462	Cell replication	yes	yes	yes	yes	yes	yes	yes	yes	yes	yes	yes	yes
yes			VIT_200s0184g00190				7	14734282	14737260	Cell replication	yes	yes					yes	yes		yes		yes
yes			VIT_207s0005g02150	XM_002272764.1			7	4926881	4928003	Cell wall modification	yes	yes				yes						yes
yes			VIT_207s0005g02230	XM_002280070.1			7	4994091	4997797	Cell wall modification	yes	yes	yes	yes	yes	yes	yes	yes	yes	yes	yes	yes
yes			VIT_207s0005g02260	XM_003632370.1	XM_002273192.1		7	5009980	5020026	Cell wall modification	yes	yes	yes	yes	yes	yes	yes	yes	yes	yes	yes	yes
yes				XM_002273247.2			7	5064931	5066143	Cell wall modification			yes
yes			VIT_207s0005g02460				7	5199140	5200844	Cell wall modification	yes	yes	yes	yes	yes	yes	yes	yes	yes	yes	yes	yes
yes			VIT_207s0005g02470	XM_002273539.2			7	5201834	5210008	Cell wall modification	yes	yes	yes	yes	yes	yes	yes	yes	yes	yes	yes	yes
yes			VIT_207s0005g02560	XM_003632336.1			7	5271281	5272174	Cell wall modification	yes	yes	yes	yes	yes		yes	yes		yes		yes
yes			VIT_207s0005g02590				7	5289775	5294570	Cell wall modification	yes	yes	yes	yes	yes		yes	yes	yes	yes	yes	yes
yes				XM_003632337.1			7	5410315	5412358	Cell wall modification
yes			VIT_207s0005g03000				7	6199224	6199518	Cell wall modification	yes	yes	yes	yes	yes	yes	yes	yes	yes	yes	yes	yes
yes	yes		VIT_207s0005g03640				7	6908702	6919651	Cell wall modification	yes	yes	yes	yes	yes	yes	yes	yes	yes	yes	yes	yes
yes	yes		VIT_207s0005g04110	XM_002273485.1			7	7586477	7591304	Cell wall modification	yes	yes	yes	yes	yes		yes	yes	yes	yes	yes	yes
yes	yes		VIT_207s0005g04130	XM_002273412.2			7	7608181	7610891	Cell wall modification	yes	yes	yes	yes	yes		yes	yes	yes	yes	yes	yes
yes	yes		VIT_207s0005g04220	XM_002273100.1			7	7728321	7730221	Cell wall modification	yes	yes	yes	yes	yes		yes	yes	yes	yes	yes	yes
yes	yes		VIT_207s0005g04410	XM_002269730.2			7	7876295	7878728	Cell wall modification	yes	yes		yes	yes	yes	yes	yes	yes	yes	yes	yes
yes	yes		VIT_207s0005g04420	XM_003632384.1			7	7880763	7883519	Cell wall modification	yes	yes	yes	yes	yes	yes	yes	yes	yes	yes	yes	yes
yes	yes		VIT_207s0005g04450	XM_003632345.1			7	7912650	7914590	Cell wall modification
yes	yes		VIT_207s0005g04570				7	8167271	8168164	Cell wall modification	yes	yes				yes	yes	yes				yes
yes	yes		VIT_207s0005g04580				7	8168164	8168575	Cell wall modification	yes	yes	yes		yes	yes	yes	yes				yes
yes	yes		VIT_207s0005g04620	XM_002268832.2			7	8199939	8201176	Cell wall modification	yes	yes	yes	yes	yes	yes	yes	yes	yes	yes	yes	yes
yes	yes		VIT_207s0005g04690				7	8301346	8301757	Cell wall modification												yes
yes	yes		VIT_207s0005g04710	XM_002268414.2			7	8334341	8340305	Cell wall modification
yes	yes		VIT_207s0005g04770				7	8391506	8394753	Cell wall modification	yes	yes			yes			yes
yes	yes			XM_002267068.1			7	8492120	8493031	Cell wall modification								yes
yes	yes		VIT_207s0005g05520	XM_002265064.2			7	9927785	9930315	Cell wall modification	yes	yes	yes	yes	yes	yes	yes	yes	yes	yes	yes	yes
yes	yes		VIT_207s0005g06410				7	11946064	11946737	Cell wall modification	yes	yes			yes
yes	yes		VIT_207s0005g06650				7	12413914	12414955	Cell wall modification	yes	yes			yes		yes	yes			yes	yes
yes			VIT_207s0151g00040				7	15232146	15232314	Cell wall modification	yes	yes	yes	yes	yes	yes	yes	yes	yes	yes	yes	yes
yes			VIT_200s0333g00010				7	15740273	15740864	Cell wall modification	yes	yes	yes	yes	yes		yes	yes	yes	yes	yes
yes			VIT_200s0153g00080				unknown	1107925	1108487	Cell wall modification	yes	yes			yes		yes	yes			yes	yes
yes	yes		VIT_207s0005g02250				7	5004683	5008994	Hormonal regulation
yes	yes		VIT_207s0005g02280	XM_002280348.2			7	5036878	5045006	Hormonal regulation	yes	yes	yes	yes	yes	yes	yes	yes	yes	yes	yes	yes
yes	yes		VIT_207s0005g02550				7	5269928	5272207	Hormonal regulation	yes	yes	yes		yes	yes	yes	yes		yes	yes
yes	yes			XM_002281109.2			7	5270142	5271080	Hormonal regulation											yes	yes
yes	yes		VIT_207s0005g02660				7	5356010	5363706	Hormonal regulation	yes	yes	yes	yes	yes	yes	yes	yes	yes	yes	yes	yes
yes	yes			XM_002273951.1			7	5356286	5362329	Hormonal regulation
yes	yes		VIT_207s0005g03020	XM_002263497.1			7	6219956	6221250	Hormonal regulation
yes	yes		VIT_207s0005g03030	XM_002263523.1			7	6228411	6229828	Hormonal regulation		yes	yes					yes
yes	yes		VIT_207s0005g03080				7	6292639	6294193	Hormonal regulation	yes			yes			yes			yes
yes	yes		VIT_207s0005g03330				7	6559880	6572205	Hormonal regulation	yes	yes	yes		yes	yes	yes	yes	yes	yes	yes	yes
yes	yes		VIT_207s0005g03400				7	6654295	6656283	Hormonal regulation								yes
yes	yes			XM_002278310.2			7	6658274	6660273	Hormonal regulation	yes		yes	yes							yes
yes	yes		VIT_207s0005g03410				7	6658289	6660919	Hormonal regulation	yes	yes			yes		yes	yes			yes
yes	yes		VIT_207s0005g03420				7	6663449	6665575	Hormonal regulation	yes	yes			yes	yes	yes	yes		yes	yes
yes	yes			XM_002278165.1			7	6663505	6665569	Hormonal regulation								yes
yes	yes		VIT_207s0005g03510				7	6782709	6785675	Hormonal regulation	yes	yes	yes	yes	yes	yes	yes	yes	yes	yes	yes	yes
yes	yes		VIT_207s0005g03710	XM_003632383.1	XM_003632382.1	XM_002276450.1	7	7013132	7020712	Hormonal regulation	yes	yes	yes	yes	yes	yes	yes	yes	yes	yes	yes	yes
yes	yes		VIT_207s0005g04380	XM_002269886.2			7	7849361	7853764	Hormonal regulation	yes	yes	yes	yes	yes	yes	yes	yes	yes	yes	yes	yes
yes	yes		VIT_207s0005g04460	XM_002269553.1			7	7916890	7928809	Hormonal regulation	yes	yes	yes	yes	yes	yes	yes	yes	yes	yes	yes	yes
yes	yes		VIT_207s0005g04510				7	8005898	8081045	Hormonal regulation	yes	yes		yes	yes	yes	yes	yes		yes	yes	yes
yes	yes		VIT_207s0005g04520				7	8098071	8101817	Hormonal regulation	yes	yes			yes	yes	yes	yes		yes	yes	yes
yes	yes		VIT_207s0005g04800	XM_002268016.1			7	8452815	8454822	Hormonal regulation	yes	yes					yes			yes		yes
yes	yes		VIT_207s0005g05400	XM_003632349.1			7	9813055	9816443	Hormonal regulation	yes					yes		yes
yes	yes		VIT_207s0005g05640				7	10212028	10220809	Hormonal regulation	yes	yes	yes	yes	yes	yes	yes	yes	yes	yes	yes	yes
yes	yes		VIT_207s0005g05820				7	10520298	10521183	Hormonal regulation	yes	yes	yes	yes	yes	yes	yes	yes	yes	yes	yes	yes
yes	yes		VIT_207s0005g05920	XM_003632319.1	XM_002264913.1	XM_003632318.1	7	10733060	10733694	Hormonal regulation	yes	yes	yes			yes	yes	yes				yes
yes	yes		VIT_207s0005g05910				7	10758383	10759245	Hormonal regulation		yes				yes	yes	yes				yes
yes	yes		VIT_207s0005g05930	XM_002264913.1	XM_003632319.1		7	10758399	10759212	Hormonal regulation		yes				yes	yes	yes				yes
yes	yes		VIT_207s0005g05950				7	10813193	10815958	Hormonal regulation								yes				yes
yes	yes		VIT_207s0005g05960	XM_002263610.2			7	10820529	10823043	Hormonal regulation			yes	yes				yes				yes
yes	yes			XM_002263678.1			7	10863309	10863840	Hormonal regulation
yes	yes			XM_002264365.1			7	11092230	11098999	Hormonal regulation
yes	yes		VIT_207s0005g06010	XM_002264409.2			7	11100756	11104514	Hormonal regulation	yes		yes				yes	yes				yes
yes	yes		VIT_207s0005g06025	XM_003632356.1			7	11147081	11147612	Hormonal regulation
yes	yes		VIT_207s0005g06120				7	11291869	11292451	Hormonal regulation	yes	yes										yes
yes			VIT_200s0184g00110	XM_003634958.1			7	14621739	14622729	Hormonal regulation	yes	yes	yes	yes	yes	yes	yes	yes	yes	yes	yes
yes			VIT_200s0189g00060	XM_003634983.1			7	14890516	14890884	Hormonal regulation
yes			VIT_200s0189g00070				7	14907025	14907769	Hormonal regulation
yes	yes		VIT_207s0005g02130				unknown	4918794	4920860	Hormonal regulation	yes	yes	yes	yes	yes	yes	yes	yes	yes	yes	yes	yes
yes				XM_002267206.1			unknown	8806329	8806850	Hormonal regulation
yes	yes		VIT_207s0005g02570	XM_002281158.1			7	5281859	5285553	Transcription factors	yes	yes	yes	yes	yes	yes	yes	yes	yes	yes	yes	yes
yes	yes		VIT_207s0005g02936				7	5975107	5975727	Transcription factors
yes	yes		VIT_207s0005g02950				7	6081165	6083807	Transcription factors	yes	yes	yes	yes	yes	yes	yes	yes	yes	yes	yes	yes
yes	yes		VIT_207s0005g02980				7	6169960	6170679	Transcription factors			yes
yes	yes			XM_003632340.1			7	6176087	6176615	Transcription factors
yes	yes		VIT_207s0005g03190	XM_002264193.1			7	6402816	6403293	Transcription factors	yes	yes	yes	yes	yes		yes	yes	yes	yes	yes	yes
yes	yes		VIT_207s0005g03200	XM_002264226.1	XM_002264273.1		7	6406576	6407038	Transcription factors	yes	yes			yes		yes	yes				yes
yes	yes		VIT_207s0005g03210	XM_002264311.2			7	6408913	6409614	Transcription factors							yes
yes	yes		VIT_207s0005g03220	XM_002264354.2			7	6411177	6411802	Transcription factors	yes	yes		yes			yes			yes	yes	yes
yes	yes		VIT_207s0005g03230				7	6423570	6424610	Transcription factors	yes	yes	yes	yes	yes		yes		yes	yes	yes	yes
yes	yes			XM_002264487.1			7	6423655	6424654	Transcription factors
yes	yes		VIT_207s0005g03260				7	6439254	6440272	Transcription factors	yes	yes	yes	yes			yes		yes
yes	yes			XM_002264620.2			7	6439327	6440008	Transcription factors
yes	yes		VIT_207s0005g03270	XM_002264488.1			7	6449837	6450514	Transcription factors
yes	yes			XM_002264526.1			7	6477727	6478402	Transcription factors
yes	yes		VIT_207s0005g03280				7	6486602	6487259	Transcription factors
yes	yes			XM_002264575.1			7	6486602	6487259	Transcription factors
yes	yes		VIT_207s0005g03340	XM_002278747.2			7	6592711	6594890	Transcription factors	yes	yes	yes	yes	yes		yes	yes	yes	yes	yes	yes
yes	yes			XM_002272730.2			7	6866324	6876598	Transcription factors
yes	yes		VIT_207s0005g03610	XM_002272698.2			7	6883319	6886904	Transcription factors	yes	yes	yes		yes	yes	yes	yes		yes		yes
yes	yes			XM_002272429.2			7	6996792	6998256	Transcription factors
yes	yes		VIT_207s0005g05100	XM_002263361.2			7	9414938	9416675	Transcription factors	yes	yes		yes	yes		yes	yes	yes	yes	yes	yes
yes	yes		VIT_207s0005g06050				7	11168765	11169604	Transcription factors	yes	yes			yes		yes	yes			yes	yes
yes	yes		VIT_207s0095g00790				7	14084413	14087160	Transcription factors	yes	yes			yes
yes			VIT_200s0184g00010	XM_003634959.1			7	14429115	14432400	Transcription factors	yes	yes	yes	yes	yes	yes	yes	yes	yes	yes	yes	yes
yes	yes			XM_002281206.1			7	5286396	5289471	Primary metabolism	yes
yes	yes		VIT_207s0005g02840				7	5620557	5621551	Primary metabolism
yes	yes		VIT_207s0005g03010				7	6204245	6210230	Primary metabolism	yes	yes			yes	yes	yes	yes		yes	yes	yes
yes	yes		VIT_207s0005g03350	XM_002278676.2	XM_002278600.2		7	6601770	6617285	Primary metabolism
yes	yes		VIT_207s0005g04400	XM_002271630.2			7	7874039	7878760	Primary metabolism	yes	yes	yes	yes	yes		yes	yes	yes	yes	yes	yes
* "Yes" means that the corresponding genes are in the confidence interval of the QTL.
The genes expressed in at least one of the following organs were considered as the most probable candidate genes: carpel, berry green lag phase (BWG), berry green lag phase, berry maturity stage (BWM).

## Sheet: NS_chr7
Table S2. Colocalized functional candidate genes potentially involved in the QTL of the number of seeds per berry on LG 7, and their expression in different organs of grapevine.
Gene ID								Pattern of gene expression from Fasoli et al. [120]
CRIBI annotation	NCBI annotation			Chromosome	Start position	Stop position	Process	Flower	Bud	Root	Leaf	Carpel	Pollen	Rachis	Seed	Stem	Tendril	Berry green lag phase	Berry maturity stage
VIT_207s0005g03330				7	6559880	6572205	Hormonal regulation	yes	yes	yes		yes	yes	yes	yes	yes	yes	yes	yes
	XM_002278310.2			7	6658274	6660273	Hormonal regulation								yes			yes	yes
VIT_207s0005g03410				7	6658289	6660919	Hormonal regulation	yes	yes			yes		yes	yes			yes
	XM_002278165.1			7	6663505	6665569	Hormonal regulation								yes			yes	yes
VIT_207s0005g03510				7	6782709	6785675	Hormonal regulation	yes	yes	yes	yes	yes	yes	yes	yes	yes	yes	yes	yes
VIT_207s0005g03710	XM_003632383.1	XM_003632382.1	XM_002276450.1	7	7013132	7020712	Hormonal regulation	yes	yes	yes	yes	yes	yes	yes	yes	yes	yes	yes	yes
VIT_207s0005g04460	XM_002269553.1			7	7916890	7928809	Hormonal regulation	yes	yes	yes	yes	yes	yes	yes	yes	yes	yes	yes	yes
VIT_207s0005g04510				7	8005898	8081045	Hormonal regulation	yes	yes		yes	yes	yes	yes	yes		yes	yes	yes
VIT_207s0005g04520				7	8098071	8101817	Hormonal regulation	yes	yes			yes	yes	yes	yes		yes	yes	yes
VIT_207s0005g04800	XM_002268016.1			7	8452815	8454822	Hormonal regulation	yes	yes					yes			yes
VIT_207s0005g05400	XM_003632349.1			7	9813055	9816443	Hormonal regulation	yes					yes		yes
VIT_207s0005g05640				7	10212028	10220809	Hormonal regulation	yes	yes	yes	yes	yes	yes	yes	yes	yes	yes	yes	yes
VIT_207s0005g06120				7	11291869	11292451	Hormonal regulation	yes	yes					yes					yes
	XM_002264526.1			7	6477727	6478402	Transcription factors
VIT_207s0005g03280				7	6486602	6487259	Transcription factors
	XM_002264575.1			7	6486602	6487259	Transcription factors
VIT_207s0005g03340	XM_002278747.2			7	6592711	6594890	Transcription factors	yes	yes	yes	yes	yes		yes	yes	yes	yes	yes	yes
	XM_002272730.2			7	6866324	6876598	Transcription factors
VIT_207s0005g03610	XM_002272698.2			7	6883319	6886904	Transcription factors	yes	yes	yes		yes	yes	yes	yes		yes	yes	yes
	XM_002272429.2			7	6996792	6998256	Transcription factors
VIT_207s0005g05100	XM_002263361.2			7	9414938	9416675	Transcription factors	yes	yes		yes	yes		yes	yes		yes	yes	yes
VIT_207s0005g06050				7	11168765	11169604	Transcription factors	yes	yes			yes		yes	yes			yes	yes
VIT_207s0095g00790				7	14084413	14087160	Transcription factors	yes	yes			yes			yes
VIT_207s0005g03815				7	7190568	7191451	Embryo and seed development
VIT_207s0005g04150	XM_002273217.2			7	7645511	7650388	Embryo and seed development	yes	yes	yes	yes	yes	yes	yes	yes	yes	yes	yes	yes
VIT_207s0005g04550				7	8154369	8157407	Embryo and seed development	yes	yes	yes	yes	yes	yes	yes	yes	yes	yes	yes	yes
VIT_207s0005g04970				7	8624791	8628420	Embryo and seed development	yes	yes	yes	yes	yes	yes	yes	yes	yes	yes	yes	yes
VIT_207s0005g05780	XM_002266294.2			7	10495090	10497640	Embryo and seed development	yes	yes	yes	yes	yes	yes	yes	yes		yes	yes	yes
VIT_207s0005g06380	XM_002266136.2			7	11917033	11929078	Embryo and seed development	yes	yes	yes	yes	yes	yes	yes	yes	yes	yes	yes	yes
VIT_207s0005g06300	XM_002265750.1			7	11764164	11768413	Embryo and seed development	yes	yes	yes	yes	yes		yes	yes		yes	yes	yes
VIT_207s0005g04590				7	8169453	8179176	Embryo and seed development	yes	yes	yes		yes		yes	yes	yes	yes	yes	yes
VIT_207s0005g04600				7	8179557	8186421	Embryo and seed development	yes	yes	yes	yes	yes	yes	yes	yes	yes	yes	yes	yes
VIT_207s0005g04610				7	8186421	8188124	Embryo and seed development	yes	yes	yes	yes	yes	yes	yes	yes	yes	yes	yes	yes
VIT_207s0005g05600				7	10056055	10113077	Embryo and seed development	yes	yes	yes	yes	yes	yes	yes	yes	yes	yes	yes	yes
VIT_200s0184g00070				7	14527708	14528447	Embryo and seed development	yes	yes	yes	yes	yes		yes	yes	yes	yes	yes	yes
VIT_200s0184g00100				7	14565397	14566153	Embryo and seed development	yes	yes			yes		yes	yes				yes
The genes expressed in at least one of the following organs were considered as the most probable candidate genes: seed.

## Sheet: NC_chr7
Table S2. Colocalized functional candidate genes potentially involved in the QTL of number of clusters on LG 7, and their expression in different organs of grapevine.
Gene ID							Pattern of gene expression from Fasoli et al. [120]
CRIBI annotation	NCBI annotation		Chromosome	Start position	Stop position	Process	Flower	Bud	Root	Leaf	Carpel	Pollen	Rachis	Seed	Stem	Tendril	Berry green lag phase	Berry maturity stage
VIT_207s0005g05640			7	10212028	10220809	Hormonal regulation	yes	yes	yes	yes	yes	yes	yes	yes	yes	yes	yes	yes
VIT_207s0005g05820			7	10520298	10521183	Hormonal regulation	yes	yes	yes	yes	yes	yes	yes	yes	yes	yes	yes	yes
	XM_002264913.1		7	10673267	10673897	Hormonal regulation
	XM_003632319.1		7	10673267	10673897	Hormonal regulation
VIT_207s0005g05920	XM_003632318.1		7	10733060	10733694	Hormonal regulation	yes	yes	yes			yes	yes	yes				yes
VIT_207s0005g05910			7	10758383	10759245	Hormonal regulation		yes				yes	yes	yes				yes
VIT_207s0005g05930	XM_002264913.1	XM_003632319.1	7	10758399	10759212	Hormonal regulation		yes				yes	yes	yes				yes
VIT_207s0005g05950			7	10813193	10815958	Hormonal regulation								yes				yes
VIT_207s0005g05960	XM_002263610.2		7	10820529	10823043	Hormonal regulation			yes	yes				yes				yes
	XM_002263678.1		7	10863309	10863840	Hormonal regulation
	XM_002264365.1		7	11092230	11098999	Hormonal regulation
VIT_207s0005g06010	XM_002264409.2		7	11100756	11104514	Hormonal regulation	yes		yes				yes	yes				yes
VIT_207s0005g06025	XM_003632356.1		7	11147081	11147612	Hormonal regulation
VIT_207s0005g06120			7	11291869	11292451	Hormonal regulation	yes	yes					yes					yes
VIT_200s0184g00110	XM_003634958.1		7	14621739	14622729	Hormonal regulation	yes	yes	yes	yes	yes	yes	yes	yes	yes	yes	yes
VIT_200s0189g00060	XM_003634983.1		7	14890516	14890884	Hormonal regulation
VIT_200s0189g00070			7	14907025	14907769	Hormonal regulation
VIT_207s0005g05860	XM_002267530.2		7	10587653	10594650	conversion inflo vs tendril	yes	yes	yes	yes	yes	yes	yes	yes	yes	yes	yes	yes
VIT_207s0005g06590	XM_003632358.1		7	12294350	12295012	conversion inflo vs tendril								yes				yes
VIT_207s0005g05100	XM_002263361.2		7	9414938	9416675	Transcription factors	yes	yes		yes	yes		yes	yes	yes	yes	yes	yes
VIT_207s0005g06050			7	11168765	11169604	Transcription factors	yes	yes			yes		yes	yes			yes	yes
VIT_207s0095g00790			7	14084413	14087160	Transcription factors	yes	yes			yes			yes
VIT_200s0184g00010	XM_003634959.1		7	14429115	14432400	Transcription factors	yes	yes	yes	yes	yes	yes	yes	yes	yes	yes	yes	yes
The genes expressed in at least one of the following organs were considered as the most probable candidate genes: flower.

## Sheet: NB_chr7
Table S2. Colocalized functional candidate genes potentially involved in the QTL of number of berries per cluster on LG 7, and their expression in different organs of grapevine.
Gene ID								Pattern of gene expression from Fasoli et al. [120]
CRIBI annotation	NCBI annotation			Chromosome	Start position	Stop position	Process	Flower	Bud	Root	Leaf	Carpel	Pollen	Rachis	Seed	Stem	Tendril	Berry green lag phase	Berry maturity stage
VIT_207s0005g03020	XM_002263497.1			7	6219956	6221250	Hormonal regulation
VIT_207s0005g03030	XM_002263523.1			7	6228411	6229828	Hormonal regulation		yes	yes					yes
VIT_207s0005g03080				7	6292639	6294193	Hormonal regulation	yes			yes			yes			yes
VIT_207s0005g03330				7	6559880	6572205	Hormonal regulation	yes	yes	yes		yes	yes	yes	yes	yes	yes	yes	yes
VIT_207s0005g03400				7	6654295	6656283	Hormonal regulation								yes
	XM_002278310.2			7	6658274	6660273	Hormonal regulation			yes	yes				yes			yes
VIT_207s0005g03410				7	6658289	6660919	Hormonal regulation	yes	yes			yes		yes	yes			yes
VIT_207s0005g03420				7	6663449	6665575	Hormonal regulation	yes	yes			yes	yes	yes	yes		yes	yes	yes
	XM_002278165.1			7	6663505	6665569	Hormonal regulation								yes			yes	yes
VIT_207s0005g03510				7	6782709	6785675	Hormonal regulation	yes	yes	yes	yes	yes	yes	yes	yes	yes	yes	yes	yes
VIT_207s0005g03710	XM_003632383.1	XM_003632382.1	XM_002276450.1	7	7013132	7020712	Hormonal regulation	yes	yes	yes	yes	yes	yes	yes	yes	yes	yes	yes	yes
VIT_207s0005g04380	XM_002269886.2			7	7849361	7853764	Hormonal regulation	yes	yes	yes	yes	yes	yes	yes	yes	yes	yes	yes	yes
VIT_207s0005g04460	XM_002269553.1			7	7916890	7928809	Hormonal regulation	yes	yes	yes	yes	yes	yes	yes	yes	yes	yes	yes	yes
VIT_207s0005g04510				7	8005898	8081045	Hormonal regulation	yes	yes		yes	yes	yes	yes	yes		yes	yes	yes
VIT_207s0005g04520				7	8098071	8101817	Hormonal regulation	yes	yes			yes	yes	yes	yes		yes	yes	yes
VIT_207s0005g04800	XM_002268016.1			7	8452815	8454822	Hormonal regulation	yes	yes								yes		yes
VIT_207s0005g05400	XM_003632349.1			7	9813055	9816443	Hormonal regulation	yes					yes		yes
VIT_207s0005g05640				7	10212028	10220809	Hormonal regulation	yes	yes	yes	yes	yes	yes	yes	yes	yes	yes	yes	yes
VIT_207s0005g05820				7	10520298	10521183	Hormonal regulation	yes	yes	yes	yes	yes	yes	yes	yes	yes	yes	yes	yes
	XM_002264913.1	XM_003632319.1		7	10673267	10673897	Hormonal regulation
VIT_207s0005g05920	XM_003632318.1			7	10733060	10733694	Hormonal regulation	yes	yes	yes			yes	yes	yes				yes
VIT_207s0005g05910				7	10758383	10759245	Hormonal regulation		yes				yes	yes	yes				yes
VIT_207s0005g05930	XM_002264913.1	XM_003632319.1		7	10758399	10759212	Hormonal regulation		yes				yes	yes	yes				yes
VIT_207s0005g05950				7	10813193	10815958	Hormonal regulation								yes				yes
VIT_207s0005g05960	XM_002263610.2			7	10820529	10823043	Hormonal regulation			yes	yes			yes	yes				yes
	XM_002263678.1			7	10863309	10863840	Hormonal regulation
	XM_002264365.1			7	11092230	11098999	Hormonal regulation
VIT_207s0005g06010	XM_002264409.2			7	11100756	11104514	Hormonal regulation	yes		yes				yes	yes				yes
VIT_207s0005g06025	XM_003632356.1			7	11147081	11147612	Hormonal regulation
VIT_207s0005g06120				7	11291869	11292451	Hormonal regulation	yes	yes					yes					yes
VIT_200s0184g00110	XM_003634958.1			7	14621739	14622729	Hormonal regulation	yes	yes	yes	yes	yes	yes	yes	yes	yes	yes	yes
VIT_200s0189g00060	XM_003634983.1			7	14890516	14890884	Hormonal regulation
VIT_200s0189g00070				7	14907025	14907769	Hormonal regulation
VIT_200s0207g00220				7	18072245	18075913	Hormonal regulation	yes	yes	yes	yes	yes	yes	yes	yes	yes	yes	yes	yes
VIT_207s0141g00100				7	19169531	19170733	Hormonal regulation		yes	yes				yes	yes
VIT_207s0141g00230	XM_002270371.2			7	19254538	19266937	Hormonal regulation	yes	yes	yes	yes	yes	yes	yes	yes	yes	yes	yes	yes
VIT_200s1364g00010				7	19881993	19885249	Hormonal regulation	yes	yes	yes	yes	yes	yes	yes	yes	yes	yes	yes	yes
	XM_002267206.1			7	8806329	8806850	Hormonal regulation
VIT_200s0218g00210				7	19749722	19750017	Hormonal regulation						yes		yes				yes
	XM_003632340.1			7	6176087	6176615	Transcription factors
VIT_207s0005g03190	XM_002264193.1	XM_002264226.1		7	6402816	6403293	Transcription factors	yes	yes	yes	yes	yes		yes	yes	yes	yes	yes	yes
VIT_207s0005g03200	XM_002264273.1			7	6406576	6407038	Transcription factors	yes	yes			yes		yes	yes				yes
VIT_207s0005g03210	XM_002264311.2			7	6408913	6409614	Transcription factors
VIT_207s0005g03220	XM_002264354.2			7	6411177	6411802	Transcription factors	yes	yes		yes			yes			yes	yes	yes
VIT_207s0005g03230				7	6423570	6424610	Transcription factors	yes	yes	yes	yes	yes		yes		yes	yes	yes	yes
	XM_002264487.1			7	6423655	6424654	Transcription factors
VIT_207s0005g03260				7	6439254	6440272	Transcription factors	yes	yes	yes	yes			yes		yes
	XM_002264620.2			7	6439327	6440008	Transcription factors
VIT_207s0005g03270				7	6449837	6450514	Transcription factors
	XM_002264488.1			7	6449837	6450506	Transcription factors
	XM_002264526.1			7	6477727	6478402	Transcription factors
VIT_207s0005g03280				7	6486602	6487259	Transcription factors
	XM_002264575.1			7	6486602	6487259	Transcription factors
VIT_207s0005g03340	XM_002278747.2			7	6592711	6594890	Transcription factors	yes	yes	yes	yes	yes		yes	yes	yes	yes	yes	yes
	XM_002272730.2			7	6866324	6876598	Transcription factors
VIT_207s0005g03610	XM_002272698.2			7	6883319	6886904	Transcription factors	yes	yes	yes		yes	yes	yes	yes		yes		yes
	XM_002272429.2			7	6996792	6998256	Transcription factors
VIT_207s0005g05100	XM_002263361.2			7	9414938	9416675	Transcription factors	yes	yes		yes	yes		yes	yes	yes	yes	yes	yes
VIT_207s0005g06050				7	11168765	11169604	Transcription factors	yes	yes			yes		yes	yes			yes	yes
VIT_207s0095g00790				7	14084413	14087160	Transcription factors	yes	yes			yes			yes
VIT_200s0184g00010	XM_003634959.1			7	14429115	14432400	Transcription factors	yes	yes	yes	yes	yes	yes	yes	yes	yes	yes	yes	yes
VIT_200s0174g00153				7	16971042	16974952	Transcription factors
VIT_200s0174g00156				7	16986507	16990090	Transcription factors
VIT_207s0005g03320				7	6547758	6551944	Flower morphogenesis	yes	yes	yes	yes	yes	yes	yes	yes	yes - W	yes	yes	yes
VIT_207s0005g03750				7	7097541	7098939	Flower morphogenesis	yes	yes				yes
VIT_207s0005g04390	XM_003632344.1			7	7857536	7861231	Flower morphogenesis	yes	yes	yes		yes	yes	yes	yes		yes
VIT_207s0005g04490	XM_002269378.2			7	7983833	7992645	Flower morphogenesis	yes	yes	yes	yes	yes	yes	yes	yes	yes	yes	yes	yes
VIT_207s0005g05420	XM_003632350.1			7	9863876	9868630	Flower morphogenesis			yes
VIT_207s0005g05790	XM_002267027.1			7	10499105	10505761	Flower morphogenesis	yes	yes	yes	yes	yes	yes	yes	yes	yes	yes	yes	yes
	XM_003632320.1			7	11367815	11368735	Flower morphogenesis	yes										yes
	XM_003634798.1			7	16402215	16408509	Flower morphogenesis	yes		yes	yes				yes
VIT_200s0174g00240				7	17101467	17101946	Flower morphogenesis	yes	yes	yes	yes	yes	yes	yes	yes	yes	yes	yes	yes
VIT_200s0215g00010				7	17633164	17634961	Flower morphogenesis	yes	yes			yes			yes			yes
VIT_200s0207g00240				7	18083436	18085576	Flower morphogenesis	yes	yes	yes	yes	yes	yes	yes	yes	yes	yes	yes	yes
VIT_207s0255g00080				7	18210521	18211421	Flower morphogenesis	yes	yes
VIT_207s0197g00040	XM_002263809.1	XM_002263100.2		7	18700970	18702003	Flower morphogenesis	yes	yes	yes	yes	yes	yes		yes		yes	yes
VIT_207s0197g00030				7	18708157	18708895	Flower morphogenesis	yes	yes				yes		yes			yes	yes
VIT_207s0197g00020	XM_002263073.2			7	18720017	18721305	Flower morphogenesis	yes	yes	yes		yes	yes	yes	yes			yes	yes
VIT_200s0984g00005				7	18802016	18802809	Flower morphogenesis
VIT_200s0379g00070	XM_002262819.2			7	18803471	18806358	Flower morphogenesis	yes	yes	yes	yes	yes	yes	yes	yes	yes	yes	yes	yes
VIT_200s0357g00120	XM_002262623.2			7	18951598	18953053	Flower morphogenesis						yes		yes
VIT_207s0141g00280				7	19291856	19295137	Flower morphogenesis	yes	yes	yes		yes	yes	yes	yes		yes	yes	yes
VIT_200s0483g00050				7	19876317	19879978	Flower morphogenesis	yes	yes		yes	yes	yes	yes	yes		yes	yes	yes
VIT_200s0407g00010				7	20063749	20069304	Flower morphogenesis	yes	yes	yes	yes	yes	yes	yes	yes	yes	yes	yes	yes
VIT_207s0151g00680				7	16410394	16415910	Flower morphogenesis	yes	yes			yes		yes	yes		yes	yes	yes
VIT_200s0215g00110				7	17449105	17467709	Flower morphogenesis	yes	yes	yes	yes	yes	yes	yes	yes	yes	yes	yes	yes
The genes expressed in at least one of the following organs were considered as the most probable candidate genes: flower, carpel.

## Sheet: NB_chr14
Table S2. Colocalized functional candidate genes potentially involved in the QTL of number of berries per cluster on LG 14, and their expression in different organs of grapevine.
Gene ID							Pattern of gene expression from Fasoli et al. [120]
CRIBI annotation	NCBI annotation		Chromosome	Start position	Stop position	Process	Flower	Bud	Root	Leaf	Carpel	Pollen	Rachis	Seed	Stem	Tendril	Berry green lag phase	Berry maturity stage
VIT_214s0006g02690	XM_002284044.2		14	20670483	20678090	Hormonal regulation	yes	yes	yes	yes	yes	yes	yes	yes	yes	yes	yes	yes
VIT_214s0006g02880			14	21063839	21068336	Hormonal regulation	yes	yes	yes	yes	yes		yes	yes	yes	yes	yes	yes
VIT_214s0006g02950			14	21210901	21212600	Hormonal regulation	yes	yes	yes	yes	yes		yes	yes	yes	yes	yes	yes
VIT_214s0006g02970	XM_002280169.1		14	21269249	21272044	Hormonal regulation	yes		yes				yes	yes	yes	yes		yes
VIT_214s0006g03050			14	21468072	21468747	Hormonal regulation	yes	yes					yes	yes				yes
	XM_002279929.1		14	21742613	21743642	Hormonal regulation
VIT_214s0006g03180			14	21742614	21743660	Hormonal regulation		yes			yes		yes		yes
VIT_214s0006g03290			14	21912604	21913606	Hormonal regulation	yes
VIT_214s0083g00010			14	21914968	21915624	Hormonal regulation	yes
VIT_214s0083g00020	XM_002279847.1		14	21924594	21926526	Hormonal regulation	yes
VIT_214s0083g00030	XM_002279823.1		14	21931921	21935710	Hormonal regulation	yes	yes	yes	yes	yes		yes				yes	yes
VIT_214s0083g00040			14	21939699	21942133	Hormonal regulation	yes
VIT_214s0083g00510			14	22562747	22563358	Hormonal regulation	yes				yes	yes
VIT_214s0083g00520	XM_002282733.1		14	22568639	22571298	Hormonal regulation	yes	yes	yes	yes	yes	yes	yes	yes	yes	yes	yes	yes
VIT_214s0083g00620			14	22671640	22676019	Hormonal regulation	yes	yes	yes	yes	yes		yes	yes	yes	yes	yes	yes
VIT_214s0083g00930	XM_002278286.2		14	23123843	23136349	Hormonal regulation	yes	yes	yes	yes	yes	yes	yes	yes	yes	yes	yes	yes
	XM_003633694.1		14	23160645	23194222	Hormonal regulation	yes										yes	yes
VIT_214s0083g01060			14	23384136	23385107	Hormonal regulation
VIT_214s0083g01082			14	23412558	23414116	Hormonal regulation
	XM_002278003.1		14	23412634	23413888	Hormonal regulation
VIT_214s0083g01110	XM_002281302.2		14	23435304	23438610	Hormonal regulation	yes	yes	yes	yes	yes	yes	yes	yes	yes	yes	yes	yes
VIT_214s0006g02990			14	21304392	21306299	Flower morphogenesis	yes	yes		yes	yes	yes	yes	yes	yes	yes	yes	yes
VIT_214s0006g03110			14	21611382	21612188	Flower morphogenesis		yes			yes					yes		yes
VIT_214s0006g03120	XM_002279944.2		14	21612866	21742251	Flower morphogenesis	yes	yes	yes	yes	yes	yes	yes	yes	yes	yes	yes	yes
VIT_214s0006g03270			14	21859980	21865827	Flower morphogenesis	yes					yes		yes
VIT_214s0083g00130	XM_002279696.1		14	22050931	22051785	Flower morphogenesis		yes
VIT_214s0083g00600			14	22639538	22640532	Flower morphogenesis	yes				yes	yes
VIT_214s0083g00640	XM_002282473.2		14	22695967	22698956	Flower morphogenesis	yes	yes		yes	yes	yes	yes	yes	yes	yes	yes	yes
VIT_214s0083g00910			14	23106448	23116159	Flower morphogenesis	yes	yes	yes	yes	yes	yes	yes	yes	yes	yes	yes	yes
	XM_002278062.1		14	23384135	23385107	Flower morphogenesis
VIT_214s0006g02320	XM_003633662.1		14	19804139	19805093	Transcription factors	yes	yes			yes			yes
VIT_214s0006g02850			14	21028507	21031119	Transcription factors	yes	yes	yes		yes	yes	yes	yes	yes	yes	yes	yes
VIT_214s0083g00300			14	22340966	22350303	Transcription factors	yes	yes	yes	yes	yes	yes	yes	yes	yes	yes	yes	yes
VIT_214s0083g00660			14	22712276	22717744	Transcription factors	yes	yes	yes		yes	yes	yes	yes		yes	yes	yes
VIT_214s0083g00700	XM_002278702.1		14	22839619	22840360	Transcription factors	yes	yes					yes
VIT_214s0083g00790	XM_002278499.2		14	22977519	22994692	Transcription factors	yes	yes	yes	yes	yes		yes	yes	yes	yes	yes	yes
VIT_214s0083g01030	XM_002281490.2	XM_002281496.1	14	23319965	23341298	Transcription factors	yes	yes			yes	yes	yes	yes		yes	yes	yes
VIT_214s0083g01050	XM_002281446.1		14	23363172	23379670	Transcription factors	yes	yes			yes	yes	yes	yes	yes	yes	yes	yes
The genes expressed in at least one of the following organs were considered as the most probable candidate genes: flower, carpel.

## Sheet: TaG_chr4
Table S2. Colocalized functional candidate genes potentially involved in the QTL of tartrate at green lag phase on LG 4, and their expression in different organs of grapevine.
Gene ID						Pattern of gene expression from Fasoli et al. [120]
CRIBI annotation	NCBI annotation	Chromosome	Start position	Stop position	Process	Flower	Bud	Root	Leaf	Carpel	Pollen	Rachis	Seed	Stem	Tendril	Berry green lag phase	Berry maturity stage
VIT_204s0069g00920	XM_002262739.2	4	9362320	9365099	Transcription factors	yes	yes	yes	yes	yes	yes	yes	yes	yes	yes	yes	yes
VIT_204s0069g00970	XM_002263800.1	4	9399821	9400937	Transcription factors	yes	yes		yes	yes		yes		yes			yes
VIT_204s0069g00980	XM_003631795.1	4	9409641	9411298	Transcription factors	yes		yes		yes		yes					yes
VIT_204s0069g01070		4	9646399	9658030	Transcription factors	yes	yes	yes	yes	yes	yes	yes	yes	yes	yes	yes	yes
VIT_204s0069g01150	XM_003631798.1	4	9841490	9842587	Transcription factors	yes	yes	yes	yes	yes	yes	yes	yes	yes	yes	yes	yes
VIT_204s0079g00110		4	10419200	10420938	Transcription factors
VIT_204s0079g00160	XM_002266642.2	4	10549036	10551136	Transcription factors	yes	yes	yes	yes	yes	yes	yes	yes	yes	yes	yes	yes
VIT_204s0079g00400	XM_002267764.2	4	10982944	10983628	Transcription factors	yes	yes	yes	yes	yes	yes	yes	yes	yes	yes	yes	yes
VIT_204s0079g00480	XM_002268236.1	4	11144159	11172128	Transcription factors								yes
VIT_204s0079g00620		4	11527947	11529445	Transcription factors	yes	yes	yes	yes	yes	yes	yes	yes		yes	yes	yes
VIT_204s0159g00055		4	12366851	12367481	Transcription factors
VIT_204s0043g00510		4	14331771	14332198	Transcription factors	yes	yes	yes	yes	yes	yes	yes	yes		yes	yes	yes
VIT_204s0043g00610	XM_002267513.1	4	14545036	14545594	Transcription factors
VIT_204s0079g00360	XM_002268875.1	4	10940792	10942781	Primary metabolism
VIT_204s0043g00720	XM_002269405.2	4	14852650	14856416	Primary metabolism	yes	yes	yes	yes	yes	yes	yes	yes	yes	yes	yes	yes
VIT_200s0214g00020		4	15923386	15923971	Primary metabolism	yes	yes		yes	yes		yes	yes		yes	yes
VIT_204s0043g00950		4	15709728	15710147	Vacuolar/membrane transport
VIT_200s0214g00070		4	15988280	15988672	Vacuolar/membrane transport	yes	yes		yes	yes	yes	yes	yes
VIT_204s0023g00290	XM_002272644.1	4	16771098	16783729	Vacuolar/membrane transport	yes	yes	yes	yes	yes	yes	yes	yes	yes	yes	yes	yes
The genes expressed in at least one of the following organs were considered as the most probable candidate genes: berry green lag phase.

## Sheet: ToAG_chr5
Table S2. Colocalized functional candidate genes potentially involved in the QTL of total acids at green lag phase on LG 5, and their expression in different organs of grapevine.
Gene ID							Pattern of gene expression from Fasoli et al. [120]
CRIBI annotation	NCBI annotation		Chromosome	Start position	Stop position	Process	Flower	Bud	Root	Leaf	Carpel	Pollen	Rachis	Seed	Stem	Tendril	Berry green lag phase	Berry maturity stage
	XM_002268906.2		5	21389078	21435121	Primary metabolism
VIT_205s0124g00390			5	21422610	21424913	Primary metabolism	yes	yes	yes	yes	yes	yes	yes	yes	yes	yes	yes	yes
VIT_205s0124g00400			5	21432892	21435127	Primary metabolism	yes	yes	yes	yes	yes	yes	yes	yes	yes	yes	yes	yes
VIT_205s0124g00480			5	21509537	21510695	Primary metabolism	yes							yes				yes
VIT_205s0124g00490			5	21510695	21512704	Primary metabolism	yes	yes	yes	yes	yes	yes	yes	yes	yes	yes	yes	yes
VIT_205s0165g00230			5	22094666	22095305	Primary metabolism	yes	yes	yes	yes	yes	yes	yes	yes	yes	yes	yes	yes
VIT_205s0102g00100	XM_002263146.1		5	22346038	22377793	Primary metabolism	yes	yes	yes	yes	yes	yes	yes	yes	yes	yes	yes	yes
VIT_205s0102g00120	XM_002263291.2		5	22388812	22393021	Primary metabolism	yes	yes	yes		yes	yes	yes	yes		yes	yes	yes
VIT_205s0102g01180			5	23739221	23750242	Primary metabolism	yes	yes	yes	yes	yes	yes	yes	yes	yes	yes	yes	yes
VIT_205s0062g00210	XM_002268025.1		5	18784530	18792187	Vacuolar/membrane transport	yes	yes	yes	yes	yes	yes	yes	yes	yes	yes	yes	yes
VIT_205s0062g00010			5	18379102	18407248	Vacuolar/membrane transport	yes	yes	yes	yes	yes	yes	yes	yes	yes	yes	yes	yes
VIT_205s0062g01130	XM_002266120.1		5	20231216	20236222	Vacuolar/membrane transport
VIT_205s0062g01150	XM_002266168.1		5	20238846	20240952	Vacuolar/membrane transport
VIT_205s0102g00145	XM_002263706.1		5	22408018	22430500	Vacuolar/membrane transport
VIT_205s0062g00880			5	19821457	19825218	Transcription factors	yes	yes	yes	yes	yes	yes	yes	yes	yes	yes	yes	yes
VIT_205s0124g00240	XM_002268499.2		5	21143563	21151920	Transcription factors	yes	yes	yes	yes	yes		yes	yes	yes	yes	yes	yes
VIT_205s0102g01120	XM_002270748.1		5	23648013	23653764	Transcription factors	yes	yes	yes	yes	yes	yes	yes	yes	yes	yes	yes	yes
VIT_200s0226g00070			5	23894333	23895648	Transcription factors	yes	yes	yes		yes		yes	yes	yes	yes	yes	yes
VIT_205s0094g00020			5	24026356	24032739	Transcription factors	yes	yes	yes	yes	yes	yes	yes	yes	yes	yes	yes	yes
	XM_002272574.2		5	24027751	24032717	Transcription factors
VIT_205s0094g00120	XM_002274135.1	XM_003632040.1	5	24118833	24125126	Transcription factors	yes	yes	yes	yes	yes	yes	yes	yes	yes	yes	yes	yes
	XM_002274172.1		5	24126183	24130286	Transcription factors
VIT_205s0094g00130			5	24127207	24129562	Transcription factors	yes	yes	yes		yes		yes	yes	yes	yes	yes	yes
VIT_205s0094g00480	XM_002273889.1		5	24444596	24449296	Transcription factors	yes	yes	yes	yes	yes	yes	yes	yes		yes	yes	yes
VIT_205s0094g00950	XM_002278397.2		5	24905191	24911263	Transcription factors	yes	yes	yes	yes	yes		yes	yes	yes	yes	yes	yes
VIT_205s0094g01370			5	25246247	25281589	Transcription factors	yes	yes	yes		yes		yes	yes	yes	yes	yes	yes
	XM_002275839.1		5	25246321	25282129	Transcription factors
The genes expressed in at least one of the following organs were considered as the most probable candidate genes: berry green lag phase.

## Sheet: Acid_QTL_chr7
Table S2. Colocalized functional candidate genes potentially involved in the TaG, TOG, MOG and MTG QTLs at green lag phase on LG 7, and their expression in different organs of grapevine.
QTL trait*					Gene ID						Pattern of gene expression from Fasoli et al. [120]
TaG	TOG	MOG	MTG		CRIBI annotation	NCBI annotation	Chromosome	Start position	Stop position	Process	Flower	Bud	Root	Leaf	Carpel	Pollen	Rachis	Seed	Stem	Tendril	Berry green lag phase	Berry maturity stage
yes						XM_002280720.2	7	5155513	5157925	Transcription factors
yes					VIT_207s0005g02430	XM_002273450.1	7	5165986	5173575	Transcription factors	yes	yes	yes	yes	yes	yes	yes	yes	yes	yes	yes	yes
yes					VIT_207s0005g02510		7	5248445	5251410	Transcription factors	yes	yes		yes	yes		yes	yes		yes	yes
yes					VIT_207s0005g02570	XM_002281158.1	7	5281859	5285553	Transcription factors	yes	yes	yes	yes	yes	yes	yes	yes	yes	yes	yes	yes
yes	yes	yes	yes		VIT_207s0005g02936		7	5975107	5975727	Transcription factors
yes	yes	yes	yes		VIT_207s0005g02950		7	6081165	6083807	Transcription factors	yes	yes	yes	yes	yes	yes	yes	yes	yes	yes	yes	yes
yes	yes	yes	yes		VIT_207s0005g02980		7	6169960	6170679	Transcription factors			yes
yes	yes	yes	yes			XM_003632340.1	7	6176087	6176615	Transcription factors
yes	yes	yes	yes		VIT_207s0005g03190	XM_002264193.1	7	6402816	6403293	Transcription factors	yes	yes	yes	yes	yes		yes	yes	yes	yes	yes	yes
yes	yes	yes	yes			XM_002264226.1	7	6404740	6405190	Transcription factors
yes	yes	yes	yes		VIT_207s0005g03200	XM_002264273.1	7	6406576	6407038	Transcription factors		yes			yes		yes	yes				yes
yes	yes	yes	yes		VIT_207s0005g03210	XM_002264311.2	7	6408913	6409614	Transcription factors							yes
yes	yes	yes	yes		VIT_207s0005g03220	XM_002264354.2	7	6411177	6411802	Transcription factors	yes	yes		yes			yes			yes	yes	yes
yes	yes	yes	yes		VIT_207s0005g03230		7	6423570	6424610	Transcription factors	yes	yes	yes	yes	yes		yes		yes	yes	yes	yes
yes	yes	yes	yes			XM_002264487.1	7	6423655	6424654	Transcription factors
yes	yes	yes	yes		VIT_207s0005g03260		7	6439254	6440272	Transcription factors	yes	yes	yes	yes			yes		yes
yes	yes	yes	yes			XM_002264620.2	7	6439327	6440008	Transcription factors
yes	yes	yes	yes		VIT_207s0005g03270	XM_002264488.1	7	6449837	6450514	Transcription factors
yes	yes	yes	yes			XM_002264526.1	7	6477727	6478402	Transcription factors
yes	yes	yes	yes		VIT_207s0005g03280		7	6486602	6487259	Transcription factors
yes	yes	yes	yes			XM_002264575.1	7	6486602	6487259	Transcription factors
yes	yes	yes	yes		VIT_207s0005g03340		7	6592711	6594890	Transcription factors	yes	yes	yes	yes	yes		yes	yes	yes	yes	yes	yes
yes	yes	yes	yes			XM_002278747.2	7	6592895	6594616	Transcription factors
yes	yes	yes	yes			XM_002272730.2	7	6866324	6876598	Transcription factors
yes	yes	yes	yes		VIT_207s0005g03610	XM_002272698.2	7	6883319	6886904	Transcription factors	yes	yes	yes		yes	yes	yes	yes		yes		yes
yes	yes	yes	yes			XM_002272429.2	7	6996792	6998256	Transcription factors
yes	yes	yes	yes		VIT_207s0005g03700		7	6996792	6998258	Transcription factors	yes	yes	yes	yes	yes	yes	yes		yes		yes	yes
yes	yes	yes	yes		VIT_207s0005g05100	XM_002263361.2	7	9414938	9416675	Transcription factors	yes	yes		yes	yes		yes	yes	yes	yes	yes	yes
yes	yes	yes	yes		VIT_207s0005g06050		7	11168765	11169604	Transcription factors	yes	yes			yes		yes	yes			yes	yes
yes	yes	yes	yes		VIT_207s0095g00790		7	14084413	14087160	Transcription factors	yes	yes			yes			yes
yes	yes	yes	yes		VIT_200s0184g00010	XM_003634959.1	7	14429115	14432400	Transcription factors	yes	yes	yes	yes	yes	yes	yes	yes	yes	yes	yes	yes
yes	yes	yes	yes		VIT_207s0005g02700		7	5379685	5382715	Vacuolar/membrane transport	yes	yes	yes	yes	yes	yes	yes	yes	yes	yes	yes	yes
yes	yes	yes	yes			XM_002274003.1	7	5379752	5382508	Vacuolar/membrane transport
yes	yes	yes	yes		VIT_207s0005g02840		7	5620557	5621551	Vacuolar/membrane transport
yes	yes	yes	yes		VIT_207s0005g03290	XM_002279034.2	7	6524720	6526491	Vacuolar/membrane transport	yes	yes			yes	yes	yes	yes			yes
yes	yes	yes	yes		VIT_207s0005g03300		7	6538261	6539209	Vacuolar/membrane transport	yes	yes			yes	yes	yes					yes
yes	yes	yes	yes		VIT_207s0005g03720		7	7023060	7027695	Vacuolar/membrane transport	yes	yes	yes	yes	yes	yes	yes	yes	yes	yes	yes	yes
yes	yes	yes	yes		VIT_207s0005g03930		7	7342004	7346247	Vacuolar/membrane transport	yes	yes	yes	yes	yes	yes	yes	yes	yes	yes	yes	yes
yes	yes	yes	yes		VIT_207s0005g06440	XM_002267456.2	7	11971218	11976125	Vacuolar/membrane transport	yes	yes	yes	yes	yes	yes	yes	yes	yes	yes	yes	yes
yes	yes	yes	yes			XM_002281206.1	7	5286396	5289471	Primary metabolism	yes
yes	yes	yes	yes		VIT_207s0005g02840		7	5620557	5621551	Primary metabolism
yes	yes	yes	yes		VIT_207s0005g03010		7	6204245	6210230	Primary metabolism	yes	yes			yes	yes	yes	yes		yes	yes	yes
yes	yes	yes	yes		VIT_207s0005g03350		7	6601770	6617285	Primary metabolism
yes	yes	yes	yes		VIT_207s0005g04400		7	7874039	7878760	Primary metabolism	yes	yes	yes	yes	yes		yes	yes	yes	yes	yes	yes
* "Yes" means that the corresponding genes are in the confidence interval of the QTL.
TaG: Tartrate at green lag phase; TOG: Tartrate/total acids ratio at green lag phase; MOG: Malate/total acids ratio at green lag phase; MTG: Malate/tartrate ratio at green lag phase
The genes expressed in at least one of the following organs were considered as the most probable candidate genes: berry green lag phase.

[truncated: 1 more sheets: Feuil1]
