# Supplementary material for: Identification of stable QTLs for vegetative and reproductive traits in the microvine (Vitis vinifera L.) using the 18 K Infinium chip
Source: BMC Plant Biol. 2015 Aug 19;15:205. doi: 10.1186/s12870-015-0588-0 (PMC4539925; doi:10.1186/s12870-015-0588-0)
Supplement: Additional file 11: Table S6. — Summary of the climatic data for the different experiments. (XLSX 15 kb) [file 12870_2015_588_MOESM11_ESM.xlsx]

## Sheet: Feuil1
Table S6. Summary of the climatic data for the different conditions of plant growth.
			PAR		Temperature			VPD
Year	Condition*	Period	Mean	Cumulative	Day average	Night average	Cumulative	Day average	Night average	Mean
			(mol.m-2.d-1)	(mol.m-2)	(°C)	(°C)	(°Cd basis 10°C)	(kPa)	(kPa)	(kPa)
2011	outdoors	15/04 to 15/08	41.3	5077	23.0	17.6	1320	1.76	0.89	1.40
	greenhouse	15/04 to 15/08	18.6	3167	23.4	16.8	1864	1.96	1.34	1.65
2012	outdoors	15/04 to 15/08	40.6	4999	23.2	18.0	1354	1.83	0.93	1.45
2013	outdoors	15/04 to 15/08	41.5	5067	22.3	17.9	1280	1.69	0.93	1.37
	hot chamber	1 month	27.8	835	29.5	24.8	495	1.69	1.16	1.45
	cool chamber	1 month	25.6	739	21.9	15.3	255	0.92	0.33	0.67
2014	outdoors	15/04 to 15/08	39.9	4906	23.1	17.9	1345	1.79	0.93	1.43
	hot chamber	1 month	19.5	585	30.3	25.3	537	1.89	1.72	1.81
	cool chamber	1 month	19.5	585	21.0	15.6	237	1.47	0.77	1.21
* controlled growth chambers with two thermal conditions: 20°/15°C = "cool" and 30°/25°C = "hot".
PAR: Photosynthetic Active Radiation; VPD: Vapour Pressure Deficit.
